# Supplementary material for: Unravelling 2-oxoglutarate turnover and substrate oxidation dynamics in 5-methylcytosine-oxidising TET enzymes
Source: Commun Chem. 2024 Dec 20;7:305. doi: 10.1038/s42004-024-01382-1 (PMC11662004; doi:10.1038/s42004-024-01382-1)
Supplement: Supplementary file 3 — Supplementary Data 1 [file 42004_2024_1382_MOESM3_ESM.xlsx]

## Sheet: Fig 2
Highlighted data points excluded from plotting and fit
Fig 2 b
	n = 1			n = 2
Time (min)	5mC	5hmC	5fC	5mC	5hmC	5fC
0	40	0	0	40	0	0
3.66	39.149	0.851032	0	36.8055	3.19453	0
6.167	36.0324	3.96762	0	35.0831	4.91689	0
9.167	32.0754	7.92464	0	30.9749	9.0251	0
12.167	28.0315	11.9685	0	28.1616	11.8384	0
15.167	24.2665	15.2888	0.444667	23.8481	15.1735	0.978349
20.167	20.615	17.9537	1.43135	19.1255	18.9678	1.90672
25.167	17.0478	20.8472	2.10493	17.1616	20.8	2.03846
30.167	14.6444	23.4263	1.92924	13.8557	22.6033	3.54098
45.167	7.99385	27.1045	4.90162	12.1782	23.3616	4.4602
60.167	9.71288	25.4602	4.82691	10.8927	24.2117	4.89563
Fig 2 d
	With DNA				Without DNA
Time (min)	2OG (uM)	Succinate (uM)		Time (min)	2OG (uM)	Succinate (uM)
0	100	0		0	100	0
6.31667	80.3038	19.6961		6.31667	89.9849	10.0151
9.38333	66.9326	33.0674		9.4	87.0032	12.9968
12.4667	56.6407	43.3593		12.4667	84.7917	15.2083
15.55	47.9523	52.0477		15.55	82.6936	17.3064
18.6333	45.5377	54.4623		18.6333	80.8765	19.1235
21.7	42.3678	57.6322		21.7167	79.2715	20.7285
24.7833	37.3701	62.6299		24.7833	77.7615	22.2385
27.8667	32.448	67.552		27.8667	76.6052	23.3948
30.9333	32.8247	67.1753		30.95	75.5464	24.4536
34.0167	27.288	72.712		34.0333	74.5535	25.4465
37.1	27.3933	72.6067		37.1	74.6931	25.3069
40.1667	24.45	75.55		40.1833	73.8277	26.1723
43.25	23.1116	76.8884		43.2667	73.5554	26.4446
46.3333	21.7609	78.2391		46.3333	72.6628	27.3372
49.4167	21.7075	78.2925		49.4167	72.6115	27.3885
52.5	21.1087	78.8913		52.5	72.3929	27.6071
55.5667	18.0003	81.9997		55.5833	72.1404	27.8596
58.65	17.2105	82.7895		58.65	71.1229	28.8771
61.7333	15.9538	84.0462		61.7333	72.062	27.938
64.8167	18.346	81.654		64.8167	71.3246	28.6754
67.8833	18.1621	81.8379		67.9	71.8041	28.1959
70.9667	18.0877	81.9124		70.9667	71.1177	28.8823
74.05	12.0056	87.9944		74.05	70.8974	29.1026
77.1333	17.5624	82.4376		77.1333	70.4768	29.5232
80.2	16.7439	83.2561		80.2	71.0555	28.9445
83.2833	12.1125	87.8875		83.2833	70.8976	29.1024
86.3667	16.6335	83.3665		86.3667	71.0556	28.9444
89.4333	15.6362	84.3638		89.45	71.4112	28.5888
92.5167	12.7432	87.2568		92.5167	71.0284	28.9716
95.6	14.3068	85.6932		95.6	71.5707	28.4293
98.6833	17.6458	82.3542		98.6833	71.2998	28.7002
Fig 2 e
n=1			n=2			n=1			n=2
Time (min)	Succinate (uM)		Time (min)	Succinate (uM)		Time (min)	Total 5oxC (uM)		Time (min)	Total 5oxC (uM)
0	0		6.01667	13.1015		3.66	0.851032		3.66	3.19453
6.05	13.4571		7.1	19.9019		6.167	3.96762		6.167	4.91689
9.13333	22.1942		8.18333	22.5596		9.167	7.92464		9.167	9.0251
12.2167	31.1578		9.26667	26.6591		12.167	11.9685		12.167	11.8384
15.3	37.2643		10.35	29.1312		15.167	16.1781		15.167	17.1302
18.3667	42.5313		11.45	31.6364		20.167	20.8164		20.167	22.7813
21.45	47.5491		12.5167	35.8461		25.167	25.0571		25.167	24.8769
24.5333	52.1547		13.6167	36.7489		30.167	27.2848		30.167	29.6853
27.6	55.6833		14.7	38.2557		45.167	36.9078		45.167	32.282
30.6833	60.2688		15.7833	41.0473		60.167	35.114		60.167	34.0029
33.7667	62.6663		16.8667	43.0063
36.85	65.3433		17.95	44.1772
39.9333	67.9146		19.0333	46.9088
43.0167	71.0696		20.1167	48.6583
46.1	71.9673		21.2167	49.2552
49.1833	73.5362		22.3	51.0376
52.25	74.8674		23.3833	52.2369
55.3333	76.5783		24.4667	53.51
58.4167	76.7445		25.55	55.3568
61.5	78.2334		28.8667	59.2574
			31.95	62.5481
			35.0167	66.5734
			38.1	68.2561
			41.1833	70.5435
			44.2667	73.551
			47.35	74.8233
			50.4333	77.8965
			53.5167	76.8931
			56.5833	79.7183
			59.6667	81.0696
			62.75	80.0736
Fig 2 a
m/z	0 min	60 min
1210.48	0.003125	0.008582
1210.49	0.003164	0.008592
1210.51	0.003219	0.008178
1210.52	0.003608	0.00727
1210.53	0.003459	0.007086
1210.54	0.003133	0.006866
1210.55	0.003163	0.006653
1210.57	0.003075	0.006761
1210.58	0.002765	0.007028
1210.59	0.002778	0.006524
1210.6	0.003074	0.005796
1210.61	0.003168	0.005666
1210.63	0.00319	0.005543
1210.64	0.003058	0.005165
1210.65	0.003496	0.006412
1210.66	0.003848	0.007273
1210.67	0.003901	0.008805
1210.69	0.003982	0.011119
1210.7	0.004619	0.011317
1210.71	0.004837	0.01078
1210.72	0.004675	0.011209
1210.73	0.004657	0.010712
1210.75	0.004924	0.011386
1210.76	0.005185	0.012218
1210.77	0.004877	0.013473
1210.78	0.004831	0.013357
1210.79	0.004649	0.011566
1210.81	0.004905	0.01175
1210.82	0.004487	0.01268
1210.83	0.004225	0.013199
1210.84	0.004602	0.011187
1210.85	0.004704	0.012658
1210.87	0.004717	0.014038
1210.88	0.005235	0.014154
1210.89	0.00512	0.013941
1210.9	0.004889	0.012856
1210.91	0.005039	0.013145
1210.93	0.005111	0.011872
1210.94	0.004901	0.01127
1210.95	0.005454	0.01135
1210.96	0.004733	0.011342
1210.97	0.00463	0.011076
1210.99	0.004454	0.011137
1211	0.004718	0.011642
1211.01	0.005355	0.011202
1211.02	0.005395	0.010449
1211.04	0.004745	0.010823
1211.05	0.004769	0.009858
1211.06	0.004473	0.009951
1211.07	0.004069	0.010852
1211.08	0.003813	0.011645
1211.1	0.003512	0.011851
1211.11	0.003692	0.009876
1211.12	0.003823	0.008679
1211.13	0.003303	0.007991
1211.14	0.003729	0.007947
1211.15	0.004087	0.007522
1211.17	0.003557	0.008351
1211.18	0.003426	0.009839
1211.19	0.003454	0.009789
1211.2	0.003432	0.00878
1211.21	0.003266	0.008596
1211.23	0.003354	0.008931
1211.24	0.003591	0.009047
1211.25	0.003198	0.008964
1211.26	0.00372	0.008391
1211.28	0.003617	0.007482
1211.29	0.003334	0.009216
1211.3	0.003458	0.010434
1211.31	0.003568	0.011036
1211.32	0.003099	0.011079
1211.34	0.003524	0.010535
1211.35	0.003434	0.009389
1211.36	0.003379	0.007248
1211.37	0.003621	0.007144
1211.38	0.003315	0.007702
1211.4	0.003358	0.008127
1211.41	0.00366	0.008625
1211.42	0.004042	0.008744
1211.43	0.00398	0.00967
1211.44	0.003547	0.00789
1211.46	0.003218	0.006924
1211.47	0.002996	0.007655
1211.48	0.003259	0.007724
1211.49	0.003612	0.007605
1211.5	0.003579	0.008236
1211.52	0.003299	0.008416
1211.53	0.003152	0.008636
1211.54	0.003296	0.009749
1211.55	0.003555	0.009176
1211.56	0.003465	0.008791
1211.58	0.002852	0.00829
1211.59	0.003083	0.008149
1211.6	0.003068	0.007432
1211.61	0.0029	0.008146
1211.62	0.003036	0.008304
1211.64	0.002847	0.007854
1211.65	0.002998	0.008542
1211.66	0.00368	0.009396
1211.67	0.004232	0.008989
1211.68	0.004406	0.008319
1211.7	0.004549	0.008106
1211.71	0.004121	0.008971
1211.72	0.003882	0.00967
1211.73	0.004366	0.010153
1211.74	0.004867	0.010243
1211.76	0.004694	0.011537
1211.77	0.004449	0.011223
1211.78	0.00438	0.010286
1211.79	0.004083	0.010254
1211.81	0.004277	0.010867
1211.82	0.003988	0.011094
1211.83	0.004015	0.010391
1211.84	0.004211	0.0106
1211.85	0.004393	0.01127
1211.87	0.004508	0.010993
1211.88	0.004871	0.011883
1211.89	0.004544	0.012099
1211.9	0.004282	0.013245
1211.91	0.004441	0.013656
1211.92	0.004509	0.013609
1211.94	0.004101	0.013627
1211.95	0.003758	0.012629
1211.96	0.003875	0.011609
1211.97	0.004386	0.010914
1211.98	0.005329	0.009641
1212	0.005767	0.011685
1212.01	0.005567	0.011573
1212.02	0.005419	0.011451
1212.03	0.00482	0.012179
1212.05	0.004865	0.013004
1212.06	0.004076	0.011894
1212.07	0.00361	0.010726
1212.08	0.00363	0.009739
1212.09	0.003785	0.008946
1212.11	0.003456	0.008913
1212.12	0.003858	0.008582
1212.13	0.003625	0.008946
1212.14	0.003236	0.00892
1212.15	0.003249	0.007738
1212.17	0.003751	0.008538
1212.18	0.003897	0.009656
1212.19	0.004236	0.009623
1212.2	0.004522	0.009075
1212.21	0.004631	0.008528
1212.23	0.004621	0.008845
1212.24	0.004386	0.0094
1212.25	0.003505	0.009068
1212.26	0.003506	0.009021
1212.27	0.003364	0.008535
1212.29	0.003299	0.008679
1212.3	0.003348	0.010708
1212.31	0.003574	0.010611
1212.32	0.003723	0.008874
1212.34	0.003616	0.007381
1212.35	0.003801	0.0086
1212.36	0.00434	0.007681
1212.37	0.00418	0.009371
1212.38	0.004118	0.009746
1212.39	0.003868	0.009591
1212.41	0.003814	0.011069
1212.42	0.003806	0.010578
1212.43	0.003296	0.010449
1212.44	0.00311	0.009879
1212.45	0.003223	0.00741
1212.47	0.003056	0.008412
1212.48	0.002976	0.008704
1212.49	0.003037	0.009184
1212.5	0.002841	0.008722
1212.52	0.002704	0.009317
1212.53	0.003042	0.00829
1212.54	0.003606	0.006001
1212.55	0.003248	0.007587
1212.56	0.00308	0.008023
1212.58	0.002887	0.007598
1212.59	0.003076	0.007237
1212.6	0.003462	0.006992
1212.61	0.003747	0.007529
1212.62	0.003553	0.007144
1212.64	0.003605	0.006924
1212.65	0.003172	0.00759
1212.66	0.003342	0.009252
1212.67	0.003701	0.010272
1212.68	0.003681	0.010578
1212.7	0.00389	0.010513
1212.71	0.004058	0.010413
1212.72	0.004038	0.011404
1212.73	0.003937	0.010668
1212.74	0.003882	0.010012
1212.76	0.003999	0.009292
1212.77	0.00408	0.008765
1212.78	0.004773	0.009129
1212.79	0.004424	0.009393
1212.8	0.00433	0.009119
1212.82	0.004094	0.010431
1212.83	0.003821	0.010438
1212.84	0.003523	0.009836
1212.85	0.0037	0.010474
1212.86	0.003815	0.01202
1212.88	0.003462	0.01136
1212.89	0.003498	0.011505
1212.9	0.003773	0.011905
1212.91	0.004399	0.013433
1212.92	0.005778	0.015617
1212.94	0.006226	0.015538
1212.95	0.005552	0.014258
1212.96	0.005177	0.01472
1212.97	0.005424	0.015502
1212.98	0.005674	0.016439
1213	0.005381	0.015541
1213.01	0.005376	0.014172
1213.02	0.005338	0.011807
1213.03	0.005462	0.012092
1213.05	0.004539	0.011703
1213.06	0.004318	0.011526
1213.07	0.004107	0.011378
1213.08	0.003943	0.01189
1213.09	0.00429	0.010319
1213.11	0.004335	0.010921
1213.12	0.004498	0.011324
1213.13	0.00411	0.010236
1213.14	0.003898	0.009548
1213.15	0.003436	0.010423
1213.16	0.003569	0.010578
1213.18	0.004272	0.009865
1213.19	0.003865	0.010989
1213.2	0.003903	0.010665
1213.21	0.003849	0.010351
1213.23	0.00396	0.009821
1213.24	0.003841	0.008953
1213.25	0.004031	0.008156
1213.26	0.003616	0.010258
1213.27	0.003249	0.011115
1213.29	0.002984	0.010989
1213.3	0.003336	0.010488
1213.31	0.003469	0.010982
1213.32	0.003839	0.009461
1213.33	0.003722	0.008538
1213.35	0.003733	0.009043
1213.36	0.003556	0.009753
1213.37	0.003422	0.009436
1213.38	0.00337	0.009101
1213.39	0.00385	0.010045
1213.41	0.003666	0.009648
1213.42	0.003659	0.010571
1213.43	0.003586	0.010539
1213.44	0.003481	0.008895
1213.45	0.003307	0.007991
1213.47	0.002876	0.007767
1213.48	0.002638	0.006772
1213.49	0.002816	0.007428
1213.5	0.00294	0.00656
1213.52	0.003455	0.007706
1213.53	0.00304	0.006801
1213.54	0.003217	0.007623
1213.55	0.003866	0.00727
1213.56	0.00349	0.007807
1213.58	0.003102	0.006037
1213.59	0.003308	0.005702
1213.6	0.003383	0.005961
1213.61	0.003107	0.006347
1213.62	0.00321	0.006588
1213.63	0.00297	0.00586
1213.65	0.003119	0.006855
1213.66	0.003775	0.007738
1213.67	0.004861	0.00883
1213.68	0.005172	0.013159
1213.69	0.00529	0.013325
1213.71	0.005443	0.012222
1213.72	0.005122	0.011836
1213.73	0.00481	0.011022
1213.74	0.004704	0.011836
1213.76	0.005012	0.012478
1213.77	0.004993	0.01175
1213.78	0.004623	0.010903
1213.79	0.00457	0.011559
1213.8	0.004415	0.012269
1213.82	0.004375	0.011724
1213.83	0.003843	0.011227
1213.84	0.003661	0.01087
1213.85	0.003901	0.012063
1213.86	0.004305	0.011955
1213.88	0.004764	0.012485
1213.89	0.004357	0.013148
1213.9	0.004528	0.01299
1213.91	0.004344	0.011649
1213.92	0.004141	0.011479
1213.94	0.003657	0.011833
1213.95	0.003765	0.012254
1213.96	0.003859	0.010427
1213.97	0.004243	0.010041
1213.98	0.004157	0.011245
1214	0.0042	0.011609
1214.01	0.004222	0.010593
1214.02	0.004126	0.010009
1214.03	0.004247	0.00905
1214.05	0.004189	0.009418
1214.06	0.004004	0.008657
1214.07	0.00397	0.009785
1214.08	0.003808	0.011533
1214.09	0.003376	0.010023
1214.11	0.003174	0.01034
1214.12	0.003105	0.010643
1214.13	0.003197	0.01038
1214.14	0.003534	0.010733
1214.15	0.003507	0.009039
1214.16	0.003619	0.008243
1214.18	0.00392	0.008308
1214.19	0.003544	0.009169
1214.2	0.003746	0.009926
1214.21	0.003856	0.011328
1214.22	0.003791	0.011166
1214.24	0.004353	0.010881
1214.25	0.004209	0.010975
1214.26	0.004003	0.00953
1214.27	0.003932	0.01042
1214.29	0.003719	0.011688
1214.3	0.003615	0.010614
1214.31	0.004022	0.009274
1214.32	0.00423	0.010575
1214.33	0.004569	0.009811
1214.35	0.004651	0.008369
1214.36	0.004064	0.007796
1214.37	0.0044	0.009313
1214.38	0.00448	0.008823
1214.39	0.004283	0.007655
1214.41	0.004225	0.007154
1214.42	0.0041	0.007421
1214.43	0.003804	0.007169
1214.44	0.003613	0.008037
1214.45	0.00343	0.008016
1214.47	0.003474	0.007612
1214.48	0.003068	0.007839
1214.49	0.003202	0.00728
1214.5	0.002993	0.008452
1214.52	0.002882	0.008924
1214.53	0.003095	0.009212
1214.54	0.003057	0.009227
1214.55	0.00325	0.010488
1214.56	0.003207	0.009295
1214.58	0.002923	0.009086
1214.59	0.002474	0.008564
1214.6	0.002807	0.007882
1214.61	0.003272	0.00754
1214.62	0.003481	0.008308
1214.63	0.004101	0.008906
1214.65	0.004476	0.009443
1214.66	0.004402	0.009645
1214.67	0.004475	0.009357
1214.68	0.004506	0.00812
1214.69	0.005062	0.009493
1214.71	0.004689	0.009858
1214.72	0.005188	0.009623
1214.73	0.005088	0.009684
1214.74	0.004981	0.010377
1214.76	0.004797	0.010899
1214.77	0.004806	0.010831
1214.78	0.004592	0.011263
1214.79	0.004351	0.010575
1214.8	0.004481	0.009735
1214.82	0.004519	0.008913
1214.83	0.004393	0.010531
1214.84	0.004108	0.011281
1214.85	0.004068	0.012373
1214.86	0.003994	0.014024
1214.88	0.004368	0.016017
1214.89	0.004441	0.014511
1214.9	0.004698	0.013357
1214.91	0.005226	0.012842
1214.92	0.006342	0.013667
1214.94	0.006351	0.015549
1214.95	0.006151	0.014381
1214.96	0.006451	0.014074
1214.97	0.006102	0.013465
1214.98	0.005373	0.012842
1215	0.005141	0.012734
1215.01	0.005342	0.013815
1215.02	0.006278	0.013613
1215.03	0.0057	0.013815
1215.05	0.005252	0.012222
1215.06	0.004578	0.011
1215.07	0.004907	0.010459
1215.08	0.005139	0.010052
1215.09	0.004165	0.010387
1215.11	0.00396	0.00914
1215.12	0.004025	0.008045
1215.13	0.004091	0.007129
1215.14	0.003782	0.006607
1215.15	0.003755	0.007226
1215.17	0.003577	0.007706
1215.18	0.00357	0.008016
1215.19	0.003513	0.008506
1215.2	0.003724	0.010178
1215.21	0.004197	0.010081
1215.23	0.003859	0.010034
1215.24	0.002963	0.010337
1215.25	0.003031	0.011613
1215.26	0.002883	0.011083
1215.27	0.002713	0.009295
1215.29	0.003477	0.00958
1215.3	0.004264	0.009919
1215.31	0.003819	0.009014
1215.32	0.003596	0.008902
1215.33	0.003855	0.00891
1215.35	0.004231	0.009519
1215.36	0.004374	0.010103
1215.37	0.004308	0.011011
1215.38	0.003954	0.00887
1215.39	0.004005	0.008956
1215.41	0.004438	0.009674
1215.42	0.004586	0.008805
1215.43	0.003921	0.00758
1215.44	0.003664	0.008127
1215.45	0.003604	0.007987
1215.47	0.003592	0.007363
1215.48	0.003636	0.007169
1215.49	0.003596	0.007007
1215.5	0.003713	0.00603
1215.52	0.003102	0.006971
1215.53	0.002525	0.007493
1215.54	0.002964	0.007818
1215.55	0.003463	0.00736
1215.56	0.003426	0.007958
1215.58	0.003275	0.007025
1215.59	0.003066	0.006534
1215.6	0.002722	0.006783
1215.61	0.002887	0.008603
1215.62	0.002808	0.009212
1215.64	0.003023	0.008848
1215.65	0.00298	0.009331
1215.66	0.002698	0.008892
1215.67	0.003464	0.007799
1215.68	0.004303	0.009858
1215.7	0.004337	0.01034
1215.71	0.004342	0.009634
1215.72	0.004268	0.010809
1215.73	0.004015	0.010607
1215.74	0.003718	0.01056
1215.76	0.004324	0.009252
1215.77	0.004588	0.00812
1215.78	0.005194	0.009292
1215.79	0.005072	0.009872
1215.8	0.004544	0.010787
1215.82	0.004236	0.010701
1215.83	0.004049	0.011418
1215.84	0.003782	0.011569
1215.85	0.003741	0.011757
1215.87	0.00383	0.013494
1215.88	0.003883	0.013069
1215.89	0.003527	0.012006
1215.9	0.003264	0.011375
1215.91	0.003904	0.011735
1215.92	0.003976	0.012233
1215.94	0.004284	0.010942
1215.95	0.004176	0.010827
1215.96	0.003965	0.010586
1215.97	0.003466	0.010535
1215.98	0.003759	0.009493
1216	0.004435	0.010178
1216.01	0.004408	0.010164
1216.02	0.004087	0.010766
1216.03	0.004019	0.00993
1216.05	0.003922	0.010139
1216.06	0.003726	0.009349
1216.07	0.003685	0.008812
1216.08	0.003822	0.008553
1216.09	0.003717	0.008737
1216.11	0.004022	0.007897
1216.12	0.003679	0.0075
1216.13	0.003158	0.007198
1216.14	0.003145	0.008214
1216.15	0.003515	0.00949
1216.17	0.003563	0.008856
1216.18	0.003453	0.00914
1216.19	0.003462	0.009432
1216.2	0.00368	0.010034
1216.21	0.003518	0.01051
1216.23	0.003317	0.00949
1216.24	0.003396	0.010358
1216.25	0.003524	0.010204
1216.26	0.003836	0.010297
1216.28	0.004238	0.009465
1216.29	0.003831	0.008185
1216.3	0.004106	0.008059
1216.31	0.003977	0.007987
1216.32	0.003804	0.008416
1216.34	0.003492	0.008243
1216.35	0.003473	0.009555
1216.36	0.003609	0.009216
1216.37	0.003944	0.008304
1216.38	0.004211	0.008138
1216.39	0.003629	0.009335
1216.41	0.003207	0.009147
1216.42	0.002971	0.007735
1216.43	0.003122	0.006816
1216.44	0.002939	0.007753
1216.45	0.003284	0.006848
1216.47	0.003082	0.006668
1216.48	0.002951	0.006062
1216.49	0.002847	0.006077
1216.5	0.002942	0.006351
1216.52	0.00278	0.007273
1216.53	0.003101	0.009003
1216.54	0.002879	0.009522
1216.55	0.002872	0.009147
1216.56	0.003104	0.007915
1216.58	0.003434	0.006927
1216.59	0.003359	0.006942
1216.6	0.003081	0.006134
1216.61	0.002966	0.006102
1216.62	0.002988	0.006091
1216.64	0.002686	0.007443
1216.65	0.002993	0.009194
1216.66	0.003847	0.009007
1216.67	0.004068	0.008549
1216.68	0.004108	0.008762
1216.7	0.003604	0.010214
1216.71	0.003884	0.009706
1216.72	0.004063	0.010002
1216.73	0.004115	0.010777
1216.74	0.0041	0.009158
1216.76	0.004494	0.010167
1216.77	0.004778	0.012135
1216.78	0.004639	0.01353
1216.79	0.004274	0.012225
1216.81	0.004155	0.012305
1216.82	0.003889	0.011512
1216.83	0.003596	0.011526
1216.84	0.004089	0.012175
1216.85	0.003947	0.011162
1216.87	0.00399	0.010712
1216.88	0.00382	0.011649
1216.89	0.00419	0.011771
1216.9	0.004297	0.011916
1216.91	0.004707	0.012254
1216.93	0.005373	0.013566
1216.94	0.004865	0.01322
1216.95	0.005154	0.012997
1216.96	0.005116	0.011912
1216.97	0.004821	0.010946
1216.99	0.004738	0.011209
1217	0.005189	0.012215
1217.01	0.004939	0.012254
1217.02	0.004523	0.011487
1217.04	0.004526	0.012305
1217.05	0.004337	0.011321
1217.06	0.003883	0.012276
1217.07	0.003385	0.011386
1217.08	0.003514	0.010809
1217.1	0.003544	0.009566
1217.11	0.003643	0.009746
1217.12	0.00367	0.009032
1217.13	0.00323	0.009454
1217.14	0.003202	0.010128
1217.15	0.003287	0.010405
1217.17	0.00343	0.009519
1217.18	0.00393	0.009385
1217.19	0.003786	0.009338
1217.2	0.0041	0.009115
1217.21	0.003717	0.009562
1217.23	0.003711	0.009187
1217.24	0.003288	0.009234
1217.25	0.002883	0.00829
1217.26	0.00292	0.008665
1217.28	0.003015	0.008499
1217.29	0.003147	0.009753
1217.3	0.003902	0.009775
1217.31	0.003637	0.009054
1217.32	0.004048	0.009645
1217.34	0.004265	0.009097
1217.35	0.004008	0.008055
1217.36	0.003983	0.008009
1217.37	0.003833	0.008149
1217.38	0.004066	0.009609
1217.4	0.003652	0.009854
1217.41	0.003574	0.00807
1217.42	0.003179	0.007309
1217.43	0.003308	0.007306
1217.44	0.003377	0.009519
1217.46	0.003394	0.010694
1217.47	0.003383	0.009922
1217.48	0.003187	0.009447
1217.49	0.003312	0.009165
1217.51	0.003214	0.008528
1217.52	0.003553	0.008221
1217.53	0.003269	0.007248
1217.54	0.002818	0.006953
1217.55	0.002671	0.007345
1217.57	0.002557	0.008311
1217.58	0.002463	0.007118
1217.59	0.002576	0.006866
1217.6	0.002872	0.007417
1217.61	0.003401	0.007526
1217.63	0.003676	0.008765
1217.64	0.003782	0.00865
1217.65	0.003632	0.008412
1217.66	0.003613	0.007799
1217.67	0.003693	0.007727
1217.69	0.004285	0.007302
1217.7	0.004676	0.008405
1217.71	0.004954	0.009436
1217.72	0.005132	0.008665
1217.73	0.004874	0.01078
1217.75	0.005245	0.010495
1217.76	0.005359	0.011371
1217.77	0.004751	0.010906
1217.78	0.004576	0.009003
1217.8	0.00439	0.00931
1217.81	0.004554	0.008938
1217.82	0.004373	0.007417
1217.83	0.004144	0.008394
1217.84	0.00421	0.009991
1217.86	0.003953	0.011285
1217.87	0.004326	0.011602
1217.88	0.003976	0.010942
1217.89	0.003676	0.010333
1217.9	0.003609	0.010031
1217.91	0.003689	0.0102
1217.93	0.003263	0.009883
1217.94	0.003394	0.009191
1217.95	0.003847	0.009656
1217.96	0.004357	0.00905
1217.97	0.004483	0.010391
1217.99	0.004114	0.009836
1218	0.004154	0.010258
1218.01	0.004937	0.010312
1218.02	0.005212	0.00998
1218.04	0.005014	0.010903
1218.05	0.00506	0.011036
1218.06	0.004809	0.01104
1218.07	0.004421	0.010485
1218.08	0.004416	0.010362
1218.1	0.004024	0.00914
1218.11	0.004483	0.009558
1218.12	0.004297	0.009097
1218.13	0.003801	0.009137
1218.14	0.00351	0.010495
1218.16	0.003671	0.011306
1218.17	0.003931	0.011249
1218.18	0.003874	0.011223
1218.19	0.004291	0.009854
1218.2	0.004681	0.011472
1218.22	0.004451	0.01126
1218.23	0.004703	0.010427
1218.24	0.005065	0.010571
1218.25	0.005327	0.01029
1218.27	0.005248	0.009501
1218.28	0.005184	0.009483
1218.29	0.004964	0.010225
1218.3	0.005197	0.01087
1218.31	0.004802	0.011256
1218.33	0.005044	0.011937
1218.34	0.005541	0.00993
1218.35	0.005406	0.009915
1218.36	0.005025	0.010423
1218.37	0.005626	0.009281
1218.39	0.005357	0.008924
1218.4	0.004584	0.009162
1218.41	0.004736	0.009054
1218.42	0.004777	0.009609
1218.43	0.00532	0.011555
1218.45	0.006363	0.012034
1218.46	0.007054	0.01118
1218.47	0.007543	0.011285
1218.48	0.00951	0.010863
1218.49	0.012808	0.010467
1218.51	0.020838	0.012575
1218.52	0.04366	0.018144
1218.53	0.163199	0.057613
1218.54	0.489665	0.162355
1218.56	0.678869	0.208831
1218.57	0.551463	0.163908
1218.58	0.375649	0.110829
1218.59	0.245028	0.072985
1218.6	0.147888	0.045172
1218.62	0.086862	0.028059
1218.63	0.059146	0.019848
1218.64	0.038027	0.01548
1218.65	0.026762	0.013948
1218.66	0.020414	0.01322
1218.68	0.018629	0.012478
1218.69	0.019409	0.011901
1218.7	0.016732	0.012215
1218.71	0.015089	0.012528
1218.72	0.013318	0.01379
1218.74	0.013731	0.014204
1218.75	0.013717	0.013422
1218.76	0.010383	0.012409
1218.77	0.010435	0.012171
1218.78	0.011345	0.012802
1218.8	0.01109	0.013213
1218.81	0.013343	0.013844
1218.82	0.016879	0.013509
1218.83	0.022949	0.014402
1218.84	0.037615	0.019358
1218.86	0.097139	0.041632
1218.87	0.382135	0.133799
1218.88	0.8908	0.293364
1218.89	1	0.309771
1218.9	0.757677	0.227887
1218.92	0.514372	0.153489
1218.93	0.340644	0.1009
1218.94	0.209391	0.060284
1218.95	0.134212	0.042786
1218.96	0.089662	0.031544
1218.98	0.060086	0.023698
1218.99	0.045561	0.020432
1219	0.036335	0.01836
1219.01	0.03547	0.018378
1219.03	0.033931	0.01752
1219.04	0.03017	0.018172
1219.05	0.026269	0.018082
1219.06	0.022147	0.01583
1219.07	0.024171	0.014161
1219.09	0.020429	0.014312
1219.1	0.014226	0.014766
1219.11	0.015431	0.013599
1219.12	0.015901	0.012409
1219.13	0.014845	0.011869
1219.15	0.016459	0.01104
1219.16	0.019523	0.011393
1219.17	0.026839	0.014031
1219.18	0.046071	0.018079
1219.19	0.132012	0.049843
1219.21	0.462985	0.164085
1219.22	0.831327	0.287767
1219.23	0.788313	0.257333
1219.24	0.567095	0.181075
1219.26	0.383719	0.119458
1219.27	0.249635	0.076478
1219.28	0.153941	0.045518
1219.29	0.10423	0.031241
1219.3	0.071406	0.023615
1219.32	0.050553	0.01929
1219.33	0.038994	0.015358
1219.34	0.032858	0.013891
1219.35	0.033642	0.012009
1219.36	0.030112	0.012568
1219.38	0.025868	0.013692
1219.39	0.022799	0.012849
1219.4	0.021292	0.012337
1219.41	0.023338	0.01238
1219.42	0.016576	0.011761
1219.44	0.012814	0.011267
1219.45	0.013856	0.01064
1219.46	0.013421	0.010031
1219.47	0.013633	0.0098
1219.48	0.015712	0.010423
1219.5	0.018201	0.01268
1219.51	0.023171	0.01202
1219.52	0.040137	0.014947
1219.53	0.127084	0.044966
1219.55	0.368509	0.118023
1219.56	0.521952	0.152595
1219.57	0.434927	0.126025
1219.58	0.301645	0.089172
1219.59	0.201737	0.060378
1219.61	0.12681	0.038273
1219.62	0.07945	0.024855
1219.63	0.055644	0.019196
1219.64	0.039581	0.014709
1219.65	0.031313	0.013617
1219.67	0.025857	0.012319
1219.68	0.023138	0.012907
1219.69	0.0228	0.013033
1219.7	0.021347	0.013984
1219.71	0.020177	0.013927
1219.73	0.018701	0.012269
1219.74	0.017642	0.012298
1219.75	0.018131	0.012258
1219.76	0.015425	0.012222
1219.77	0.014506	0.012899
1219.79	0.014473	0.01384
1219.8	0.01409	0.013512
1219.81	0.014615	0.012708
1219.82	0.016216	0.012827
1219.84	0.016996	0.013948
1219.85	0.019491	0.015213
1219.86	0.033793	0.020137
1219.87	0.098134	0.044249
1219.88	0.219626	0.083063
1219.89	0.242339	0.089918
1219.91	0.184311	0.068181
1219.92	0.126557	0.048923
1219.93	0.086121	0.034889
1219.94	0.05412	0.025615
1219.95	0.03753	0.019124
1219.97	0.027413	0.016417
1219.98	0.021002	0.014593
1219.99	0.018514	0.014208
1220	0.017081	0.012525
1220.02	0.016123	0.012366
1220.03	0.016015	0.013743
1220.04	0.015016	0.013004
1220.05	0.01429	0.011573
1220.06	0.013448	0.011083
1220.08	0.013818	0.011537
1220.09	0.0127	0.010373
1220.1	0.011484	0.010016
1220.11	0.011553	0.009248
1220.12	0.011345	0.010041
1220.14	0.010887	0.010971
1220.15	0.011397	0.010578
1220.16	0.012301	0.010164
1220.17	0.013126	0.009692
1220.18	0.014483	0.010204
1220.2	0.027053	0.013519
1220.21	0.063057	0.028956
1220.22	0.104361	0.041376
1220.23	0.10074	0.038266
1220.24	0.07346	0.029212
1220.26	0.050976	0.022779
1220.27	0.035871	0.018731
1220.28	0.024069	0.017055
1220.29	0.018167	0.014082
1220.31	0.014074	0.012644
1220.32	0.012043	0.013837
1220.33	0.01159	0.01264
1220.34	0.010764	0.010723
1220.35	0.010762	0.010906
1220.37	0.010513	0.009187
1220.38	0.01025	0.008719
1220.39	0.009493	0.007511
1220.4	0.009292	0.009447
1220.41	0.009164	0.011962
1220.43	0.00934	0.011479
1220.44	0.009294	0.010009
1220.45	0.008798	0.008419
1220.46	0.00847	0.007104
1220.47	0.007891	0.009079
1220.49	0.008119	0.010557
1220.5	0.008778	0.010877
1220.51	0.009236	0.011443
1220.52	0.010727	0.011314
1220.54	0.016957	0.014503
1220.55	0.033018	0.019704
1220.56	0.043281	0.021813
1220.57	0.036612	0.017895
1220.58	0.026366	0.014283
1220.6	0.019023	0.013238
1220.61	0.014589	0.011151
1220.62	0.011345	0.009933
1220.63	0.009929	0.009151
1220.64	0.009528	0.010409
1220.66	0.009409	0.01104
1220.67	0.009377	0.010528
1220.68	0.008924	0.011436
1220.69	0.008744	0.012269
1220.7	0.008236	0.010723
1220.72	0.008735	0.010503
1220.73	0.008557	0.011487
1220.74	0.009082	0.011692
1220.75	0.009129	0.011523
1220.77	0.009034	0.011537
1220.78	0.008389	0.012492
1220.79	0.008898	0.011548
1220.8	0.00899	0.011631
1220.81	0.008612	0.013026
1220.83	0.008251	0.013
1220.84	0.007857	0.012146
1220.85	0.008035	0.013447
1220.86	0.009198	0.016039
1220.87	0.012301	0.015646
1220.88	0.018105	0.016021
1220.9	0.020273	0.015231
1220.91	0.017433	0.013732
1220.92	0.015614	0.015621
1220.93	0.013986	0.016651
1220.95	0.012146	0.015923
1220.96	0.010223	0.013707
1220.97	0.009558	0.013321
1220.98	0.008811	0.013725
1220.99	0.008326	0.012179
1221.01	0.009152	0.013609
1221.02	0.008534	0.013981
1221.03	0.008205	0.012528
1221.04	0.008596	0.012496
1221.06	0.008364	0.012871
1221.07	0.007802	0.012644
1221.08	0.007164	0.010708
1221.09	0.006152	0.011332
1221.1	0.006152	0.011624
1221.12	0.006445	0.010268
1221.13	0.006046	0.00989
1221.14	0.006518	0.009493
1221.15	0.006667	0.010366
1221.16	0.007292	0.010798
1221.18	0.007567	0.01189
1221.19	0.007533	0.012269
1221.2	0.007306	0.013253
1221.21	0.009063	0.017185
1221.22	0.010779	0.018872
1221.24	0.00952	0.016997
1221.25	0.008536	0.015141
1221.26	0.007668	0.013613
1221.27	0.006921	0.011901
1221.28	0.006883	0.010182
1221.3	0.006454	0.00993
1221.31	0.006469	0.009602
1221.32	0.005972	0.009468
1221.33	0.006028	0.009778
1221.35	0.006102	0.010009
1221.36	0.005963	0.009393
1221.37	0.006299	0.00909
1221.38	0.006091	0.00976
1221.39	0.005639	0.010377
1221.4	0.005743	0.011422
1221.42	0.005176	0.010773
1221.43	0.005161	0.010106
1221.44	0.005136	0.009598
1221.45	0.006394	0.00794
1221.46	0.006204	0.007897
1221.48	0.00565	0.007825
1221.49	0.005428	0.007846
1221.5	0.005954	0.007742
1221.51	0.005927	0.009479
1221.53	0.006358	0.009501
1221.54	0.006159	0.009097
1221.55	0.006299	0.010805
1221.56	0.006071	0.009933
1221.57	0.005529	0.008856
1221.59	0.005285	0.008838
1221.6	0.005436	0.008798
1221.61	0.005142	0.009638
1221.62	0.004804	0.009274
1221.63	0.005247	0.009865
1221.65	0.00502	0.010312
1221.66	0.004928	0.011025
1221.67	0.005154	0.0114
1221.68	0.005148	0.010358
1221.69	0.005165	0.010903
1221.71	0.006146	0.010171
1221.72	0.006103	0.009548
1221.73	0.005525	0.009627
1221.74	0.005548	0.010528
1221.76	0.005592	0.010499
1221.77	0.005796	0.010874
1221.78	0.005868	0.011634
1221.79	0.005752	0.012326
1221.8	0.005533	0.012557
1221.82	0.005643	0.012608
1221.83	0.005454	0.012489
1221.84	0.005132	0.01246
1221.85	0.004958	0.012543
1221.86	0.005056	0.011606
1221.88	0.005418	0.011083
1221.89	0.005627	0.010488
1221.9	0.005955	0.010546
1221.91	0.0055	0.009749
1221.92	0.005628	0.011703
1221.94	0.005462	0.013051
1221.95	0.00552	0.014489
1221.96	0.00518	0.01269
1221.97	0.005766	0.011123
1221.98	0.005537	0.011429
1222	0.005856	0.011591
1222.01	0.006126	0.011454
1222.02	0.005744	0.010921
1222.03	0.004891	0.009832
1222.05	0.004658	0.00923
1222.06	0.004868	0.010027
1222.07	0.005071	0.008416
1222.08	0.004867	0.00861
1222.09	0.005201	0.00891
1222.11	0.004638	0.009958
1222.12	0.004991	0.009648
1222.13	0.005101	0.008455
1222.14	0.005137	0.009353
1222.15	0.00454	0.009912
1222.17	0.004839	0.009742
1222.18	0.004302	0.009292
1222.19	0.004393	0.010658
1222.2	0.004114	0.012114
1222.21	0.00461	0.013692
1222.23	0.004455	0.012813
1222.24	0.004225	0.012132
1222.25	0.004228	0.009479
1222.26	0.004087	0.010506
1222.28	0.004189	0.010423
1222.29	0.004453	0.008495
1222.3	0.004758	0.008477
1222.31	0.004868	0.00985
1222.32	0.004872	0.010225
1222.34	0.004719	0.008773
1222.35	0.00382	0.008574
1222.36	0.003921	0.009962
1222.37	0.004269	0.009411
1222.38	0.004516	0.007828
1222.4	0.004411	0.007778
1222.41	0.004047	0.009173
1222.42	0.004203	0.009007
1222.43	0.003836	0.008398
1222.44	0.003963	0.008848
1222.46	0.003627	0.008607
1222.47	0.00363	0.008041
1222.48	0.003904	0.008369
1222.49	0.004405	0.007335
1222.51	0.004894	0.00749
1222.52	0.004509	0.007619
1222.53	0.003789	0.008495
1222.54	0.003313	0.008398
1222.55	0.003068	0.007598
1222.57	0.003418	0.006707
1222.58	0.003663	0.006271
1222.59	0.003735	0.006934
1222.6	0.004257	0.008146
1222.61	0.004065	0.007432
1222.63	0.004393	0.007464
1222.64	0.005121	0.007118
1222.65	0.004851	0.007911
1222.66	0.004875	0.009634
1222.67	0.004898	0.011519
1222.69	0.004776	0.011252
1222.7	0.004869	0.011854
1222.71	0.005333	0.010539
1222.72	0.004655	0.010773
1222.73	0.004609	0.012514
1222.75	0.004187	0.012114
1222.76	0.004448	0.011681
1222.77	0.005141	0.011148
1222.78	0.004497	0.011054
1222.8	0.004133	0.010373
1222.81	0.00445	0.009486
1222.82	0.003894	0.009486
1222.83	0.004057	0.01055
1222.84	0.00477	0.011598
1222.86	0.005037	0.010957
1222.87	0.005118	0.010283
1222.88	0.00489	0.010355
1222.89	0.005198	0.01175
1222.9	0.006241	0.014467
1222.92	0.009593	0.019892
1222.93	0.011354	0.022699
1222.94	0.011382	0.021499
1222.95	0.010616	0.019326
1222.96	0.008558	0.016551
1222.98	0.006284	0.014824
1222.99	0.005324	0.012654
1223	0.005067	0.012175
1223.01	0.004721	0.01277
1223.03	0.004854	0.013829
1223.04	0.005082	0.011811
1223.05	0.005081	0.011937
1223.06	0.005452	0.013015
1223.07	0.004864	0.013768
1223.09	0.004691	0.010276
1223.1	0.003986	0.009461
1223.11	0.003657	0.009677
1223.12	0.003581	0.009598
1223.13	0.00394	0.010279
1223.15	0.004455	0.01096
1223.16	0.0043	0.012186
1223.17	0.003893	0.014395
1223.18	0.003987	0.020897
1223.19	0.00401	0.063661
1223.21	0.003916	0.143628
1223.22	0.004375	0.15169
1223.23	0.004672	0.107495
1223.24	0.004541	0.069482
1223.26	0.004131	0.045651
1223.27	0.004272	0.028718
1223.28	0.004827	0.02218
1223.29	0.004558	0.018234
1223.3	0.004366	0.014806
1223.32	0.004173	0.012795
1223.33	0.004449	0.01193
1223.34	0.004586	0.011357
1223.35	0.004717	0.010312
1223.36	0.004227	0.009818
1223.38	0.0038	0.009803
1223.39	0.004152	0.009411
1223.4	0.003967	0.010171
1223.41	0.003668	0.010831
1223.42	0.003581	0.009187
1223.44	0.003605	0.009047
1223.45	0.003602	0.009457
1223.46	0.003448	0.00865
1223.47	0.003693	0.008455
1223.48	0.004185	0.008924
1223.5	0.003809	0.010434
1223.51	0.003677	0.015714
1223.52	0.003605	0.041131
1223.53	0.003705	0.130613
1223.55	0.004738	0.214508
1223.56	0.004887	0.193867
1223.57	0.004428	0.13821
1223.58	0.00373	0.091078
1223.59	0.003367	0.058323
1223.61	0.003347	0.036107
1223.62	0.003302	0.02661
1223.63	0.004102	0.018252
1223.64	0.004592	0.015242
1223.65	0.004853	0.013548
1223.67	0.004744	0.01153
1223.68	0.004702	0.011825
1223.69	0.004588	0.012305
1223.7	0.005081	0.010744
1223.71	0.005125	0.010528
1223.73	0.004472	0.012049
1223.74	0.004483	0.013321
1223.75	0.00434	0.014366
1223.76	0.004552	0.014283
1223.78	0.004519	0.013646
1223.79	0.004284	0.014064
1223.8	0.003844	0.016003
1223.81	0.004118	0.015804
1223.82	0.004253	0.017261
1223.84	0.004381	0.020962
1223.85	0.00457	0.033746
1223.86	0.005109	0.117072
1223.87	0.006418	0.364252
1223.88	0.007419	0.535455
1223.9	0.007432	0.445631
1223.91	0.006424	0.304555
1223.92	0.006222	0.199478
1223.93	0.006312	0.123577
1223.94	0.00579	0.075616
1223.96	0.005542	0.051767
1223.97	0.004475	0.035173
1223.98	0.004566	0.026476
1223.99	0.005019	0.021319
1224.01	0.005304	0.020522
1224.02	0.005054	0.021596
1224.03	0.004716	0.020097
1224.04	0.004286	0.017769
1224.05	0.004214	0.016201
1224.07	0.004024	0.017711
1224.08	0.003705	0.016814
1224.09	0.003997	0.015408
1224.1	0.004042	0.015595
1224.11	0.003999	0.017632
1224.13	0.00413	0.018562
1224.14	0.003763	0.016093
1224.15	0.003565	0.015574
1224.16	0.003523	0.018778
1224.17	0.003573	0.025561
1224.19	0.003952	0.058132
1224.2	0.005595	0.226503
1224.21	0.008019	0.552763
1224.22	0.008542	0.6209
1224.23	0.007477	0.464827
1224.25	0.005704	0.313678
1224.26	0.005024	0.202466
1224.27	0.004474	0.118427
1224.28	0.003977	0.074906
1224.3	0.003985	0.049767
1224.31	0.004268	0.032906
1224.32	0.004806	0.026873
1224.33	0.004526	0.021593
1224.34	0.004105	0.020465
1224.36	0.004177	0.018482
1224.37	0.00424	0.016118
1224.38	0.003584	0.015617
1224.39	0.003504	0.014002
1224.4	0.003615	0.01561
1224.42	0.003401	0.016551
1224.43	0.003586	0.014716
1224.44	0.003195	0.014792
1224.45	0.003426	0.016226
1224.46	0.003221	0.015815
1224.48	0.003119	0.016551
1224.49	0.003045	0.01725
1224.5	0.003195	0.020313
1224.51	0.003182	0.029688
1224.53	0.004209	0.078449
1224.54	0.005061	0.267396
1224.55	0.005884	0.487404
1224.56	0.006085	0.468583
1224.57	0.005426	0.327622
1224.59	0.004538	0.216169
1224.6	0.004202	0.134069
1224.61	0.003879	0.079743
1224.62	0.00363	0.052275
1224.63	0.003933	0.035988
1224.65	0.003848	0.02768
1224.66	0.004504	0.02337
1224.67	0.004715	0.021957
1224.68	0.004694	0.020443
1224.69	0.004075	0.021366
1224.71	0.004397	0.019985
1224.72	0.004745	0.018338
1224.73	0.004519	0.016561
1224.74	0.003882	0.017625
1224.76	0.003888	0.017953
1224.77	0.003881	0.017992
1224.78	0.003522	0.019564
1224.79	0.004172	0.018789
1224.8	0.004165	0.017131
1224.82	0.004216	0.016064
1224.83	0.004201	0.017419
1224.84	0.004528	0.020393
1224.85	0.004669	0.031634
1224.86	0.005198	0.088804
1224.88	0.006261	0.2474
1224.89	0.007252	0.314391
1224.9	0.009828	0.2584
1224.91	0.01405	0.196761
1224.92	0.016062	0.14432
1224.94	0.014386	0.097696
1224.95	0.010831	0.064768
1224.96	0.00845	0.045781
1224.97	0.007167	0.031158
1224.98	0.006311	0.023499
1225	0.005633	0.020584
1225.01	0.005494	0.022169
1225.02	0.005486	0.020292
1225.03	0.005307	0.019045
1225.05	0.005121	0.018839
1225.06	0.004949	0.017855
1225.07	0.004466	0.016089
1225.08	0.004501	0.013609
1225.09	0.004324	0.013678
1225.11	0.003615	0.013357
1225.12	0.003555	0.013051
1225.13	0.003548	0.013736
1225.14	0.003643	0.014071
1225.15	0.004032	0.014939
1225.17	0.004026	0.015588
1225.18	0.004291	0.017181
1225.19	0.004442	0.02803
1225.2	0.00498	0.070066
1225.21	0.00551	0.14299
1225.23	0.006232	0.148764
1225.24	0.005304	0.108667
1225.25	0.004573	0.07469
1225.26	0.004648	0.051587
1225.28	0.004158	0.03504
1225.29	0.003757	0.025748
1225.3	0.003647	0.020176
1225.31	0.003827	0.017798
1225.32	0.004148	0.016781
1225.34	0.004583	0.012925
1225.35	0.004332	0.014053
1225.36	0.004225	0.01339
1225.37	0.004448	0.012687
1225.38	0.004437	0.012755
1225.4	0.004161	0.012654
1225.41	0.0036	0.013682
1225.42	0.003565	0.012197
1225.43	0.003584	0.012013
1225.44	0.003499	0.011025
1225.46	0.003421	0.00994
1225.47	0.003323	0.009573
1225.48	0.003019	0.01197
1225.49	0.002852	0.012312
1225.51	0.002873	0.012045
1225.52	0.003192	0.012517
1225.53	0.003768	0.020994
1225.54	0.005325	0.054232
1225.55	0.007243	0.083124
1225.57	0.006418	0.071882
1225.58	0.004714	0.050167
1225.59	0.003908	0.036377
1225.6	0.003443	0.024992
1225.61	0.003375	0.017949
1225.63	0.003652	0.015163
1225.64	0.004336	0.013739
1225.65	0.004286	0.01357
1225.66	0.004378	0.014637
1225.67	0.004337	0.01672
1225.69	0.005049	0.015949
1225.7	0.004821	0.014723
1225.71	0.005233	0.015123
1225.72	0.004945	0.015152
1225.73	0.00491	0.015394
1225.75	0.004374	0.015487
1225.76	0.004109	0.013163
1225.77	0.003933	0.014298
1225.78	0.003851	0.014089
1225.8	0.003792	0.014871
1225.81	0.004489	0.015635
1225.82	0.004426	0.015599
1225.83	0.004155	0.015599
1225.84	0.004538	0.015397
1225.86	0.005688	0.01614
1225.87	0.010031	0.02386
1225.88	0.013265	0.035631
1225.89	0.010975	0.037213
1225.9	0.008954	0.032618
1225.92	0.008311	0.030892
1225.93	0.007649	0.027396
1225.94	0.006441	0.023716
1225.95	0.005458	0.019257
1225.96	0.0045	0.016806
1225.98	0.004317	0.014961
1225.99	0.003731	0.015267
1226	0.004059	0.015693
1226.01	0.004716	0.0153
1226.03	0.004869	0.012262
1226.04	0.004758	0.010726
1226.05	0.004589	0.01126
1226.06	0.004725	0.010438
1226.07	0.003783	0.009576
1226.09	0.003521	0.011014
1226.1	0.003783	0.010896
1226.11	0.003701	0.011133
1226.12	0.003891	0.010459
1226.13	0.00442	0.011609
1226.15	0.003708	0.012456
1226.16	0.0037	0.011591
1226.17	0.004196	0.011897
1226.18	0.005061	0.0145
1226.19	0.008522	0.017502
1226.21	0.015389	0.021023
1226.22	0.016715	0.02457
1226.23	0.013496	0.02164
1226.24	0.009851	0.017516
1226.26	0.007308	0.01583
1226.27	0.005641	0.014752
1226.28	0.004685	0.012514
1226.29	0.003781	0.01131
1226.3	0.003898	0.011133
1226.32	0.004353	0.011559
1226.33	0.00418	0.010686
1226.34	0.004114	0.010229
1226.35	0.004434	0.011234
1226.37	0.00446	0.011789
1226.38	0.004236	0.010867
1226.39	0.004335	0.012283
1226.4	0.004005	0.011249
1226.41	0.003613	0.010849
1226.42	0.003591	0.009872
1226.44	0.0036	0.009962
1226.45	0.003485	0.009962
1226.46	0.003386	0.009858
1226.47	0.003377	0.008578
1226.49	0.003207	0.008848
1226.5	0.003931	0.0098
1226.51	0.004663	0.010921
1226.52	0.00943	0.013974
1226.53	0.021291	0.018857
1226.55	0.027838	0.028639
1226.56	0.024236	0.02878
1226.57	0.017529	0.021596
1226.58	0.012365	0.016392
1226.6	0.008294	0.013847
1226.61	0.006339	0.011433
1226.62	0.004695	0.010701
1226.63	0.003869	0.00989
1226.64	0.003726	0.009984
1226.65	0.003927	0.010405
1226.67	0.004231	0.010874
1226.68	0.004469	0.011602
1226.69	0.005195	0.011926
1226.7	0.005386	0.011069
1226.72	0.004988	0.010618
1226.73	0.004983	0.011342
1226.74	0.004921	0.010625
1226.75	0.004886	0.009966
1226.76	0.005222	0.011627
1226.78	0.00505	0.012413
1226.79	0.004802	0.012211
1226.8	0.004556	0.013509
1226.81	0.004904	0.013772
1226.83	0.004607	0.012777
1226.84	0.004731	0.014529
1226.85	0.00692	0.01672
1226.86	0.016983	0.022025
1226.87	0.027698	0.02501
1226.88	0.026451	0.022296
1226.9	0.019781	0.019423
1226.91	0.014677	0.018237
1226.92	0.011804	0.023586
1226.93	0.011059	0.027421
1226.95	0.008981	0.026949
1226.96	0.006828	0.022014
1226.97	0.005951	0.018086
1226.98	0.005295	0.016778
1226.99	0.004652	0.014341
1227.01	0.004715	0.013855
1227.02	0.005382	0.012881
1227.03	0.005394	0.011472
1227.04	0.005478	0.010877
1227.06	0.006087	0.011901
1227.07	0.005525	0.012535
1227.08	0.005307	0.011584
1227.09	0.004782	0.011274
1227.1	0.004624	0.011267
1227.12	0.004421	0.010146
1227.13	0.004049	0.008978
1227.14	0.00424	0.009803
1227.15	0.004441	0.01024
1227.16	0.004816	0.010315
1227.18	0.005452	0.010387
1227.19	0.008823	0.010431
1227.2	0.017983	0.012795
1227.21	0.021125	0.012546
1227.22	0.017498	0.012914
1227.24	0.012324	0.01215
1227.25	0.008968	0.011407
1227.26	0.006957	0.009868
1227.27	0.005327	0.010189
1227.29	0.004187	0.010009
1227.3	0.00409	0.01038
1227.31	0.004806	0.010704
1227.32	0.004225	0.009155
1227.33	0.003694	0.008196
1227.35	0.003891	0.00861
1227.36	0.003488	0.009198
1227.37	0.003338	0.009684
1227.38	0.003196	0.008892
1227.39	0.00326	0.007987
1227.41	0.003767	0.008059
1227.42	0.003557	0.008726
1227.43	0.002977	0.008362
1227.44	0.003172	0.009104
1227.45	0.003685	0.007641
1227.47	0.003531	0.008135
1227.48	0.003548	0.008812
1227.49	0.003857	0.007598
1227.5	0.003839	0.007897
1227.52	0.00446	0.00883
1227.53	0.009217	0.010395
1227.54	0.014486	0.011926
1227.55	0.013935	0.014583
1227.56	0.010536	0.013631
1227.58	0.007776	0.012164
1227.59	0.005819	0.009966
1227.6	0.004742	0.008686
1227.61	0.004265	0.008326
1227.62	0.004151	0.008409
1227.64	0.004653	0.008848
1227.65	0.004778	0.009915
1227.66	0.004565	0.008708
1227.67	0.004257	0.009508
1227.68	0.004223	0.009818
1227.7	0.004152	0.010344
1227.71	0.004476	0.011299
1227.72	0.004592	0.010719
1227.73	0.004561	0.011065
1227.74	0.004526	0.011173
1227.76	0.004066	0.010647
1227.77	0.004353	0.010092
1227.78	0.004721	0.011768
1227.79	0.004118	0.013736
1227.81	0.00389	0.012726
1227.82	0.004184	0.013018
1227.83	0.004105	0.012564
1227.84	0.004461	0.011533
1227.85	0.005074	0.013588
1227.87	0.007362	0.014222
1227.88	0.008708	0.013858
1227.89	0.00769	0.012892
1227.9	0.007172	0.012626
1227.91	0.006031	0.013613
1227.93	0.005501	0.016331
1227.94	0.004685	0.017185
1227.95	0.005098	0.015242
1227.96	0.004794	0.012993
1227.98	0.004346	0.01322
1227.99	0.004478	0.012442
1228	0.004528	0.012777
1228.01	0.00414	0.012561
1228.02	0.004401	0.010787
1228.04	0.003887	0.010477
1228.05	0.003752	0.011108
1228.06	0.003581	0.013653
1228.07	0.003162	0.013105
1228.09	0.003076	0.009771
1228.1	0.003346	0.007536
1228.11	0.003096	0.007749
1228.12	0.003162	0.007255
1228.13	0.003175	0.006023
1228.14	0.003397	0.008117
1228.16	0.003669	0.009068
1228.17	0.003225	0.008416
1228.18	0.003348	0.009375
1228.19	0.003966	0.011101
1228.21	0.004981	0.011926
1228.22	0.005604	0.010777
1228.23	0.00502	0.011083
1228.24	0.004605	0.010531
1228.25	0.004469	0.010416
1228.27	0.003975	0.009263
1228.28	0.00382	0.008819
1228.29	0.00396	0.008704
1228.3	0.003634	0.008845
1228.32	0.003772	0.008124
1228.33	0.00443	0.008376
1228.34	0.003733	0.009551
1228.35	0.003407	0.009241
1228.36	0.003654	0.008077
1228.38	0.003657	0.007619
1228.39	0.003726	0.006949
1228.4	0.00379	0.00754
1228.41	0.003907	0.007169
1228.42	0.003543	0.006743
1228.44	0.003483	0.007756
1228.45	0.003439	0.008156
1228.46	0.003831	0.008257
1228.47	0.003362	0.009551
1228.48	0.003302	0.008308
1228.5	0.003612	0.007086
1228.51	0.003709	0.00692
1228.52	0.003455	0.007991
1228.53	0.003554	0.012409
1228.55	0.004483	0.015397
1228.56	0.004707	0.015696
1228.57	0.00419	0.014658
1228.58	0.00397	0.011353
1228.59	0.003851	0.009241
1228.61	0.003797	0.008827
1228.62	0.003794	0.008697
1228.63	0.004592	0.008848
1228.64	0.005051	0.00922
1228.65	0.004603	0.009811
1228.67	0.004475	0.011014
1228.68	0.004726	0.011577
1228.69	0.004702	0.011378
1228.7	0.005041	0.012579
1228.71	0.004754	0.014204
1228.73	0.005181	0.014536
1228.74	0.005355	0.011829
1228.75	0.005093	0.011501
1228.76	0.005356	0.01171
1228.78	0.005144	0.012096
1228.79	0.004785	0.011436
1228.8	0.004453	0.009778
1228.81	0.004236	0.009847
1228.82	0.003787	0.009511
1228.84	0.003779	0.00932
1228.85	0.004458	0.012063
1228.86	0.004703	0.016803
1228.87	0.005266	0.023034
1228.88	0.005701	0.023406
1228.9	0.00496	0.019246
1228.91	0.004931	0.016287
1228.92	0.005384	0.017037
1228.93	0.006367	0.017376
1228.94	0.005523	0.016767
1228.96	0.00478	0.016208
1228.97	0.004377	0.014345
1228.98	0.004997	0.012492
1228.99	0.004794	0.011642
1229.01	0.005021	0.012207
1229.02	0.005326	0.013736
1229.03	0.005695	0.013883
1229.04	0.005036	0.013894
1229.05	0.004867	0.012809
1229.07	0.004648	0.01166
1229.08	0.004798	0.010564
1229.09	0.004411	0.009951
1229.1	0.004593	0.008668
1229.12	0.004222	0.007353
1229.13	0.00388	0.007046
1229.14	0.004048	0.008949
1229.15	0.004236	0.008329
1229.16	0.00428	0.008286
1229.18	0.003896	0.008816
1229.19	0.003937	0.010427
1229.2	0.0045	0.014539
1229.21	0.004905	0.020544
1229.22	0.004875	0.020861
1229.24	0.004335	0.017931
1229.25	0.003871	0.015148
1229.26	0.004025	0.013411
1229.27	0.003815	0.011642
1229.29	0.00416	0.012373
1229.3	0.004293	0.011699
1229.31	0.004891	0.010885
1229.32	0.005305	0.010034
1229.33	0.004933	0.010971
1229.35	0.00495	0.011537
1229.36	0.004764	0.011061
1229.37	0.004318	0.010759
1229.38	0.003868	0.009065
1229.39	0.00373	0.009277
1229.41	0.003664	0.009479
1229.42	0.003521	0.009634
1229.43	0.003764	0.009703
1229.44	0.003821	0.008654
1229.45	0.004009	0.009731
1229.47	0.00386	0.009436
1229.48	0.003389	0.00874
1229.49	0.00346	0.009083
1229.5	0.00329	0.01007
1229.52	0.002675	0.010975
1229.53	0.002378	0.012193
1229.54	0.002274	0.014954
1229.55	0.002653	0.016821
1229.56	0.003014	0.015534
1229.58	0.003196	0.01313
1229.59	0.003405	0.012171
1229.6	0.003356	0.009976
1229.61	0.003373	0.0082
1229.62	0.003224	0.007262
1229.64	0.003442	0.006603
1229.65	0.003738	0.006415
1229.66	0.004187	0.006531
1229.67	0.003994	0.006996
1229.68	0.004046	0.008549
1229.7	0.003974	0.010002
1229.71	0.004317	0.010297
1229.72	0.004719	0.01034
1229.73	0.005377	0.011249
1229.74	0.005243	0.01073
1229.76	0.005005	0.010304
1229.77	0.004827	0.012788
1229.78	0.004486	0.013127
1229.79	0.004288	0.016241
1229.81	0.004283	0.014911
1229.82	0.004075	0.012827
1229.83	0.003906	0.011487
1229.84	0.003457	0.011213
1229.85	0.003055	0.012788
1229.87	0.003776	0.013454
1229.88	0.00435	0.016504
1229.89	0.004805	0.017552
1229.9	0.00713	0.019481
1229.91	0.008828	0.020194
1229.93	0.007681	0.016086
1229.94	0.006793	0.014392
1229.95	0.00586	0.012881
1229.96	0.005391	0.01029
1229.98	0.004757	0.009385
1229.99	0.004832	0.009079
1230	0.004795	0.009007
1230.01	0.005011	0.00985
1230.02	0.004394	0.009695
1230.04	0.004576	0.010236
1230.05	0.004941	0.010686
1230.06	0.00451	0.010867
1230.07	0.004421	0.009418
1230.09	0.004097	0.00927
1230.1	0.003923	0.009724
1230.11	0.003617	0.008787
1230.12	0.003444	0.008564
1230.13	0.003553	0.007789
1230.15	0.003843	0.007504
1230.16	0.003586	0.007789
1230.17	0.003236	0.008794
1230.18	0.003716	0.010124
1230.19	0.003777	0.010438
1230.21	0.003957	0.010759
1230.22	0.004065	0.012741
1230.23	0.003844	0.012373
1230.24	0.004038	0.010452
1230.26	0.004384	0.010474
1230.27	0.00447	0.009313
1230.28	0.004376	0.008639
1230.29	0.003894	0.009256
1230.3	0.003996	0.008693
1230.32	0.004223	0.00878
1230.33	0.004176	0.009638
1230.34	0.004217	0.009634
1230.35	0.004201	0.008405
1230.36	0.004551	0.008931
1230.38	0.004206	0.008827
1230.39	0.004275	0.009029
1230.4	0.004128	0.009169
1230.41	0.003703	0.008113
1230.42	0.003738	0.008023
1230.44	0.003534	0.007144
1230.45	0.003565	0.007731
1230.46	0.003447	0.007947
1230.47	0.002943	0.008073
1230.48	0.003023	0.007796
1230.5	0.00361	0.008142
1230.51	0.00372	0.007814
1230.52	0.003831	0.010333
1230.53	0.003773	0.012067
1230.55	0.003567	0.011061
1230.56	0.003465	0.009976
1230.57	0.003698	0.00918
1230.58	0.003407	0.008073
1230.59	0.003177	0.007392
1230.61	0.002976	0.007926
1230.62	0.002932	0.008203
1230.63	0.003465	0.010557
1230.64	0.003608	0.010207
1230.65	0.004411	0.008773
1230.67	0.00443	0.009158
1230.68	0.003992	0.009302
1230.69	0.003719	0.009155
1230.7	0.004073	0.012463
1230.72	0.00389	0.012777
1230.73	0.00423	0.011555
1230.74	0.00459	0.012233
1230.75	0.004804	0.011267
1230.76	0.004684	0.010604
1230.78	0.00421	0.010135
1230.79	0.00456	0.010297
1230.8	0.003866	0.011007
1230.81	0.003567	0.011144
1230.83	0.003689	0.01166
1230.84	0.003644	0.012489
1230.85	0.004393	0.013256
1230.86	0.004812	0.015952
1230.87	0.004509	0.018122
1230.88	0.004377	0.0181
1230.9	0.005226	0.018771
1230.91	0.007418	0.021373
1230.92	0.011882	0.028441
1230.93	0.012718	0.026246
1230.95	0.010077	0.019117
1230.96	0.007818	0.016655
1230.97	0.006885	0.014157
1230.98	0.005731	0.014172
1230.99	0.00566	0.013764
1231.01	0.006091	0.012972
1231.02	0.005925	0.013274
1231.03	0.00508	0.013519
1231.04	0.005373	0.013033
1231.06	0.005321	0.012683
1231.07	0.004759	0.013195
1231.08	0.00419	0.011526
1231.09	0.003979	0.010762
1231.1	0.004405	0.011415
1231.12	0.004297	0.010755
1231.13	0.00449	0.010593
1231.14	0.004159	0.010942
1231.15	0.004098	0.010993
1231.16	0.004572	0.010741
1231.18	0.007061	0.015563
1231.19	0.016781	0.031003
1231.2	0.025892	0.048433
1231.21	0.023219	0.045453
1231.22	0.017138	0.034197
1231.24	0.011973	0.023626
1231.25	0.008368	0.017055
1231.26	0.005829	0.013318
1231.27	0.004776	0.011094
1231.29	0.004332	0.009829
1231.3	0.004188	0.010416
1231.31	0.004128	0.010647
1231.32	0.003766	0.010892
1231.33	0.004097	0.011955
1231.35	0.004008	0.01326
1231.36	0.004069	0.011703
1231.37	0.003897	0.009991
1231.38	0.004321	0.009468
1231.39	0.003829	0.009039
1231.41	0.003938	0.008167
1231.42	0.003804	0.007266
1231.43	0.003723	0.00781
1231.44	0.003436	0.007933
1231.46	0.003474	0.007165
1231.47	0.003257	0.007742
1231.48	0.003596	0.008398
1231.49	0.00417	0.007284
1231.5	0.006141	0.007663
1231.52	0.014732	0.020854
1231.53	0.033887	0.04417
1231.54	0.039147	0.055955
1231.55	0.029445	0.047749
1231.57	0.020513	0.034492
1231.58	0.014239	0.024386
1231.59	0.00878	0.017019
1231.6	0.006044	0.013757
1231.61	0.004951	0.010229
1231.63	0.004448	0.008106
1231.64	0.004284	0.008906
1231.65	0.004919	0.010636
1231.66	0.005057	0.010135
1231.67	0.004872	0.009187
1231.69	0.004804	0.009173
1231.7	0.005097	0.010099
1231.71	0.005065	0.010914
1231.72	0.00474	0.011497
1231.73	0.004593	0.010719
1231.75	0.004934	0.011577
1231.76	0.005262	0.010755
1231.77	0.00472	0.011007
1231.78	0.00469	0.010852
1231.8	0.004825	0.010708
1231.81	0.004889	0.009375
1231.82	0.004926	0.01136
1231.83	0.005519	0.012658
1231.84	0.008736	0.017715
1231.86	0.020574	0.03357
1231.87	0.034011	0.050704
1231.88	0.031516	0.052117
1231.89	0.022633	0.043009
1231.9	0.016203	0.032023
1231.92	0.012554	0.024238
1231.93	0.010723	0.022472
1231.94	0.008474	0.018436
1231.95	0.007495	0.015736
1231.96	0.007022	0.014846
1231.98	0.006226	0.01411
1231.99	0.005778	0.013069
1232	0.005481	0.012107
1232.01	0.005751	0.009843
1232.03	0.005929	0.008888
1232.04	0.005297	0.00914
1232.05	0.005281	0.007147
1232.06	0.005262	0.007572
1232.08	0.004397	0.008938
1232.09	0.003521	0.008412
1232.1	0.003222	0.008726
1232.11	0.003276	0.008373
1232.12	0.003085	0.009014
1232.13	0.003298	0.009858
1232.15	0.003138	0.010175
1232.16	0.003799	0.012002
1232.17	0.004029	0.01402
1232.18	0.008654	0.020133
1232.2	0.018609	0.033692
1232.21	0.021374	0.036633
1232.22	0.017377	0.030978
1232.23	0.012925	0.023233
1232.24	0.010035	0.018637
1232.26	0.007585	0.015303
1232.27	0.005948	0.013191
1232.28	0.00535	0.011141
1232.29	0.005191	0.011173
1232.31	0.005167	0.010085
1232.32	0.005512	0.009421
1232.33	0.005286	0.011598
1232.34	0.004465	0.011479
1232.35	0.003997	0.010813
1232.37	0.003785	0.010124
1232.38	0.003751	0.009039
1232.39	0.003948	0.008012
1232.4	0.003992	0.009396
1232.41	0.003987	0.00878
1232.43	0.00385	0.007969
1232.44	0.003553	0.007991
1232.45	0.003415	0.007569
1232.46	0.003941	0.007086
1232.47	0.003932	0.008254
1232.49	0.003402	0.007969
1232.5	0.003115	0.007796
1232.51	0.004344	0.011458
1232.52	0.007641	0.01832
1232.54	0.012587	0.023979
1232.55	0.011733	0.024941
1232.56	0.009566	0.021139
1232.57	0.007591	0.017599
1232.58	0.005579	0.012874
1232.6	0.004436	0.010816
1232.61	0.003854	0.00994
1232.62	0.00331	0.008859
1232.63	0.002986	0.009126
1232.64	0.00337	0.010175
1232.66	0.003588	0.011591
1232.67	0.003947	0.0114
1232.68	0.004351	0.01269
1232.69	0.004025	0.010474
1232.71	0.004661	0.010762
1232.72	0.004815	0.011685
1232.73	0.005672	0.012269
1232.74	0.005769	0.014377
1232.75	0.005288	0.015275
1232.77	0.004645	0.013656
1232.78	0.004435	0.011667
1232.79	0.004024	0.01069
1232.8	0.004349	0.009544
1232.82	0.004636	0.008005
1232.83	0.004518	0.008657
1232.84	0.004089	0.010441
1232.85	0.005088	0.013501
1232.86	0.007037	0.017927
1232.88	0.007866	0.018879
1232.89	0.006704	0.01765
1232.9	0.005886	0.014831
1232.91	0.005794	0.014147
1232.92	0.005882	0.013555
1232.94	0.005868	0.012543
1232.95	0.005501	0.013044
1232.96	0.00531	0.011533
1232.97	0.005001	0.01202
1232.98	0.005634	0.013498
1233	0.005701	0.014294
1233.01	0.005478	0.012925
1233.02	0.005374	0.012896
1233.03	0.005421	0.011923
1233.05	0.005245	0.011079
1233.06	0.004427	0.011083
1233.07	0.004511	0.011724
1233.08	0.003997	0.011296
1233.09	0.003974	0.011177
1233.11	0.003741	0.010697
1233.12	0.003336	0.010214
1233.13	0.003069	0.008081
1233.14	0.003397	0.007792
1233.15	0.00339	0.008218
1233.17	0.003964	0.007781
1233.18	0.004104	0.009357
1233.19	0.005799	0.012016
1233.2	0.006905	0.013858
1233.22	0.00694	0.013764
1233.23	0.006181	0.012485
1233.24	0.005379	0.012164
1233.25	0.004522	0.011977
1233.26	0.003874	0.011389
1233.28	0.003853	0.01136
1233.29	0.00424	0.010351
1233.3	0.004027	0.009616
1233.31	0.003715	0.010171
1233.33	0.003687	0.009778
1233.34	0.003341	0.009569
1233.35	0.003693	0.008373
1233.36	0.004259	0.009789
1233.37	0.004202	0.008722
1233.39	0.003908	0.009396
1233.4	0.003469	0.010023
1233.41	0.003756	0.00945
1233.42	0.003804	0.009284
1233.43	0.004064	0.0094
1233.45	0.003821	0.009973
1233.46	0.003925	0.009883
1233.47	0.00409	0.008423
1233.48	0.003661	0.008657
1233.49	0.003801	0.007904
1233.51	0.004158	0.006733
1233.52	0.005457	0.008261
1233.53	0.007123	0.01158
1233.54	0.007641	0.011609
1233.56	0.007271	0.010798
1233.57	0.006273	0.010081
1233.58	0.005297	0.00927
1233.59	0.004627	0.009032
1233.6	0.003826	0.008109
[truncated: 650 more rows]

## Sheet: Fig 3
	2-OG turnover rate (uM/min)
	No DNA		5mC DNA		5HC DNA
2-OG (uM)	n=1	n=2	n=1	n=2	n=1	n=2		<- Independent replicates
50	0.48102	0.48576	2.4282	2.1552	1.2756	1.3302
100	0.7908	0.7932	3.429	3.4938	2.0544	2.2614
200	1.2468	1.1808	4.8516	4.9668	3.7602	3.5166
400	1.7994	1.4202	5.9046	5.7528	4.4538	4.2732
700	1.9914	2.0334	5.9622	6.486	4.9836	5.0838
1000	2.3862	1.8204	7.608	7.08	5.3268	5.3442
2000	2.6232	2.244	8.124	7.236	5.8116	5.7954
4000	2.5878	2.9496	8.76	8.172	6.75	6.036

## Sheet: Fig 4
Fig 4 a
NgTet1, succinate (uM), n = 1
Time (min)	No DNA		Time (min)	5HC DNA		Time (min)	AT DNA		Time (min)	5mC DNA
0	0		0	0		0	0		0	0
5.66667	1.6846		5.9	7.40674		5.81667	4.12707		5.78333	8.46029
8.73333	3.67736		8.98333	12.5672		8.9	6.71714		8.86667	13.8211
11.8167	4.72127		12.0667	16.4606		11.9833	10.1801		11.95	18.789
14.9	4.96546		15.1333	19.1176		15.0667	12.0396		15.0333	22.3492
17.9833	6.84865		18.2167	21.6247		18.1333	14.7705		18.1167	26.0824
21.0667	6.66183		21.3667	24.6175		21.2333	16.3534		21.2	29.6547
24.15	7.71389		24.45	26.0885		24.3167	18.4118		24.2833	31.584
27.2167	8.51168		27.5333	28.2137		27.3833	20.2156		27.3667	34.3677
30.3	9.67898		30.6	29.4575		30.4667	21.7474		30.45	36.3577
33.4	9.5937		33.6833	31.2095		33.55	22.2243		33.5333	38.5362
36.4833	10.6451		36.7667	32.5108		36.6333	23.7117		36.6167	40.3537
39.5667	10.4349		39.85	33.8071		39.7167	24.5115		39.7	41.6105
42.65	10.1856		42.9333	34.7457		42.8	26.1396		42.7833	43.5334
45.7333	10.8245		46.0167	35.7895		45.8833	27.6473		45.8667	44.8506
48.8167	11.4452		49.0833	37.2861		48.9667	28.232		48.95	46.3987
51.9	11.0854		52.1667	38.1768		52.05	29.053		52.0333	48.6211
54.9833	11.8185		55.25	38.5101		55.1167	29.9694		55.1167	49.9792
58.0667	11.4471		58.3333	39.4428		58.2	30.8156		58.2	50.9233
61.15	12.0509		61.4	40.1071		61.2833	32.4581		61.2833	50.7729
64.2333	12.2979		64.4833	40.323		64.3833	32.8043		64.35	52.2911
NgTet1, succinate (uM), n = 2
Time (min)	No DNA		Time (min)	5HC DNA		Time (min)	AT DNA		Time (min)	5mC DNA
0	0		0	0		0	0		0	0
5.76667	1.59538		5.81667	6.9553		5.61667	3.54238		6.08333	8.80628
8.85	3.48582		8.88333	12.0978		8.7	5.90923		9.16667	14.4239
11.9333	4.60033		12.0333	15.5692		11.7833	8.27091		12.25	19.421
15.0167	5.2722		15.1167	18.665		14.8667	11.2722		15.3167	23.0506
18.1	6.08751		18.1833	21.5442		17.9333	12.8044		18.4	26.3104
21.1833	6.99502		21.2667	23.7344		21.0167	14.5697		21.4833	29.6981
24.2667	7.14863		24.35	25.3146		24.1	16.6119		24.5667	32.7746
27.35	7.92531		27.4333	27.7156		27.1833	17.8887		27.65	34.6447
30.4333	8.96127		30.5167	29.219		30.2667	19.2454		30.7333	36.8439
33.5167	8.96237		33.6	30.6366		33.35	20.9427		33.8167	38.804
36.6167	9.51042		36.6833	31.7592		36.4333	21.6807		36.9	40.2982
39.7	9.49731		39.7667	33.6089		39.5167	23.2699		39.9833	42.4203
42.7833	9.98014		42.8333	34.5619		42.6	23.7997		43.0667	44.508
45.8667	10.1894		45.9167	35.6503		45.6833	25.1342		46.15	45.676
48.95	10.8901		49	37.1492		48.7667	26.0623		49.2333	46.7622
52.0333	11.1245		52.0833	37.4628		51.85	26.9664		52.3167	48.5606
55.1	11.7777		55.1667	38.3288		54.9333	27.9222		55.4	49.7972
58.1833	11.4944		58.25	38.622		58.0167	28.2598		58.4833	50.6169
61.2667	11.2637		61.3333	40.1844		61.1	29.5623		61.5667	52.1202
64.35	11.7587		64.4167	40.2655		64.1667	30.2392		64.65	51.1638
Fig 4 b
TET2_CDdLCI, succinate (uM), n = 1
Time (min)	No DNA		Time (min)	5HC DNA		Time (min)	AT DNA		Time (min)	5mC DNA
0	0		0	0		0	0		0	0
5.8	12.478		5.78333	44.3007		5.73333	39.5956		5.58333	44.5332
8.88333	15.1232		8.86667	54.4828		8.81667	49.5065		8.65	57.3539
11.9833	17.7377		11.95	59.3102		11.8833	54.2458		11.7333	63.9232
15.0667	19.5641		15.0333	61.4847		14.9667	57.9674		14.8167	67.0393
18.15	21.9614		18.1167	65.1131		18.05	59.2828		17.9	69.7677
21.2333	22.7445		21.2333	67.3764		21.1333	62.1944		21	72.527
24.3167	24.5822		24.3333	68.0997		24.2167	62.9572		24.0667	74.0916
27.4	23.2413		27.4167	69.3831		27.3	64.7984		27.15	74.5402
30.4833	27.2003		30.55	70.6241		30.3833	64.7023		30.2333	76.4898
33.5667	25.0944		33.65	71.0252		33.4667	65.163		33.3167	78.186
36.6333	27.016		36.7333	71.8004		36.5333	66.9776		36.4	78.4578
39.7167	29.5654		39.8333	71.1327		39.6167	66.6376		39.4833	77.5584
42.8167	28.7202		42.9	71.8764		42.7	66.8738		42.5667	79.8895
45.9167	28.106		46	73.8393		45.7833	68.072		45.6667	80.2141
49	29.6136		49.0833	72.8966		48.8667	67.0651		48.75	79.5649
52.0833	27.0328		52.1667	73.2704		51.95	67.7938		51.8333	80.6259
55.1833	29.065		55.25	74.052		55.0333	69.134		54.9167	80.4783
58.2833	29.6046		58.3167	74.0256		58.1167	67.5356		58	80.0655
61.3667	27.1301		61.4	74.622		61.2667	68.2246		61.1	80.3629
TET2_CDdLCI, succinate (uM), n = 2
Time (min)	No DNA		Time (min)	5HC DNA		Time (min)	AT DNA		Time (min)	5mC DNA
0	0		0	0		0	0		0	0
5.73333	11.162		5.66667	46.0808		5.66667	40.358		5.8	49.3591
8.81667	14.2911		8.75	55.6216		8.75	49.4783		8.88333	61.7532
11.9	17.1542		11.8333	60.916		11.85	54.4351		11.9667	67.1744
14.9833	18.2864		14.9167	64.6085		14.9333	56.62		15.05	70.8046
18.0667	20.9561		18.0167	67.8421		18.0167	59.0171		18.1167	73.983
21.1333	22.0523		21.1	69.2588		21.1	60.9868		21.2	75.5328
24.2167	22.7728		24.1833	70.2836		24.1667	62.4531		24.2833	77.5304
27.3	23.788		27.25	71.3409		27.25	63.5112		27.3667	78.0097
30.3833	25.055		30.3333	71.8731		30.3333	64.7948		30.45	79.725
33.4833	26.039		33.4167	71.8297		33.4167	64.9179		33.5333	80.769
36.5667	26.3671		36.5	74.102		36.5	65.839		36.6167	80.9458
39.6333	26.1557		39.5833	75.5956		39.5833	65.6357		39.7	81.4574
42.7167	26.9785		42.6667	75.7723		42.6667	67.3494		42.7833	81.6208
45.8	26.7131		45.75	76.9891		45.75	68.1347		45.8667	82.3513
48.8833	27.9184		48.8333	76.9274		48.8333	66.7934		48.95	83.2711
									52.0167	83.1625

## Sheet: Fig 5
Fig 5 b
AlphaScreen, independent replicate 1 (normalised activity, %)
	NOG			2,4-PDCA					IOX1			TiP1
-Log[inhibitor] (M)	3 technical replicates			3 technical replicates				-Log[inhibitor] (M)	3 technical replicates			3 technical replicates
3.30535	27.0589	23.4073	23.5938	0.227062	0.197772	0.361232		4.00432	-1.09058	-0.56771	-0.56645	4.23009	9.32883	3.62549
3.82823	54.6166	46.9965	50.3704	-0.6399	0.968044	0.524809		4.5272	51.0837	43.4249	52.8284	58.7358	62.2918	56.3693
4.30535	72.1146	66.2321	78.0488	2.93116	2.49818	2.10946		5.00432	75.186	78.4888	85.3739	75.7637	67.367	65.5345
4.90741	90.0386	80.363	83.4878	16.6477	10.8254	11.9343		5.60638	89.0303	80.6565	92.476	92.2194	85.32	89.264
5.39553	101.245	102.244	89.2336	42.894	36.6399	40.182		6.0945	96.6507	91.4843	93.7065	88.9844	86.0993	89.4096
5.91841	103.288	99.259	97.2201	91.0208	70.5527	63.0214		6.61738	100.94	100.743	110.536	106.335	86.5474	92.4369
6.39553	114.516	95.8112	105.039	98.8028	94.1813	88.8563		7.0945	97.2074	88.4496	111.251	96.4426	92.9961	109.592
6.99759	113.992	95.1834	95.7883	115.234	98.907	98.6709		7.69656	94.3692	87.9129	106.34	104.608	99.1525	93.6749
7.50947	110.682	100	109.028	100	118.091	113.996		8.20844	101.926	99.4426	116.115	100	94.6521	103.256
8.03235	108.192	91.8591	90.7491	118.908	105.933	106.512		8.73132	102.574	100	100	115.665	99.133	91.2094
AlphaScreen, independent replicate 2 (normalised activity, %)
	NOG			2,4-PDCA					IOX1			TiP1
-Log[inhibitor] (M)	3 technical replicates			3 technical replicates				-Log[inhibitor] (M)	3 technical replicates			3 technical replicates
3.30535	27.0589	23.4073	23.5938	1.4974	1.31662	1.09712		4.00432	-1.09058	-0.56771	-0.56645	3.33609	6.26655	-0.638037
3.82823	54.6166	46.9965	50.3704	0.872479	1.00099	1.19631		4.5272	51.0837	43.4249	52.8284	53.1915	56.0671	58.9203
4.30535	72.1146	66.2321	78.0488	3.0099	3.77852	3.19817		5.00432	75.186	78.4888	85.3739	76.0897	69.6664	77.681
4.90741	90.0386	80.363	83.4878	11.1158	12.6792	13.2977		5.60638	89.0303	80.6565	92.476	83.7843	86.5384	101.693
5.39553	101.245	102.244	89.2336	32.2908	32.3564	33.145		6.0945	96.6507	91.4843	93.7065	92.3156	104.215	93.7914
5.91841	103.288	99.259	97.2201	64.3702	65.6326	64.1468		6.61738	100.94	100.743	110.536	94.7635	89.7582	115.399
6.39553	114.516	95.8112	105.039	84.7845	87.943	85.9329		7.0945	97.2074	88.4496	111.251	107.86	103.591	100.601
6.99759	113.992	95.1834	95.7883	97.3554	94.3999	97.7998		7.69656	94.3692	87.9129	106.34	88.649	105.147	89.3742
7.50947	110.682	100	109.028	91.5046	86.1665	99.8287		8.20844	101.926	99.4426	116.115	98.9155	110.93	102.847
8.03235	108.192	91.8591	90.7491	100	100	100		8.73132	102.574	100	100	100	100	100
AlphaScreen, independent replicate 3 (normalised activity, %)
	NOG			2,4-PDCA					IOX1			TiP1
-Log[inhibitor] (M)	3 technical replicates			3 technical replicates				-Log[inhibitor] (M)	3 technical replicates			3 technical replicates
3.30535	27.0589	23.4073	23.5938	1.16179	0.41713	0.471755		4.00432	-1.09058	-0.56771	-0.56645	3.65611	7.88776	4.34561
3.82823	54.6166	46.9965	50.3704	1.15254	0.389321	0.255409		4.5272	51.0837	43.4249	52.8284	61.3474	65.068	67.2909
4.30535	72.1146	66.2321	78.0488	2.39137	3.17946	3.96935		5.00432	75.186	78.4888	85.3739	80.2086	82.5133	78.0582
4.90741	90.0386	80.363	83.4878	16.4438	14.4976	15.3185		5.60638	89.0303	80.6565	92.476	93.79	102.334	92.988
5.39553	101.245	102.244	89.2336	49.5408	46.3015	44.1106		6.0945	96.6507	91.4843	93.7065	100.36	101.487	102.972
5.91841	103.288	99.259	97.2201	77.4977	75.0556	76.1388		6.61738	100.94	100.743	110.536	101.382	110.225	96.7433
6.39553	114.516	95.8112	105.039	99.2512	91.1012	86.6586		7.0945	97.2074	88.4496	111.251	105.145	100.227	97.9442
6.99759	113.992	95.1834	95.7883	102.727	98.1554	106.391		7.69656	94.3692	87.9129	106.34	105.93	99.9484	97.1809
7.50947	110.682	100	109.028	103.153	99.9351	104.029		8.20844	101.926	99.4426	116.115	92.6609	100.01	97.5066
8.03235	108.192	91.8591	90.7491	103.458	100.779	97.3678		8.73132	102.574	100	100	99.1774	99.7728	97.6796
Fig 5 c
5mC DNA, NMR, normalised activity, % (2 independent replicates)
	NOG				IOX1				2,4-PDCA				TiP1
-Log[inhibitor] (M)	n=1	n=2		-Log[inhibitor] (M)	n=1	n=2		-Log[inhibitor] (M)	n=1	n=2		-Log[inhibitor] (M)	n=1	n=2
2.47712	3.85953	2.96167		3	6.70254	4.06022		3	1.74664	1.81121		3.30103	0.383079	0.864378
2.95424	3.76312	4.32062		3.5	30.7433	11.8481		3.47712	1.10698	1.33784		3.77815	0	0
3.43136	5.67859	6.12194		4	60.224	62.8208		3.95424	0.557602	2.09413		4.25527	7.30965	14.7287
3.90849	9.05928	9.95768		4.5	99.6993	95.3314		4.43136	5.30997	2.84457		4.73239	78.5121	83.5696
4.38561	18.3792	18.5451		5	106.199	112.29		4.90848	9.76528	7.1385		5.20951	98.5224	104.299
4.86273	32.2896	33.1008		5.5	112.29	103.297		5.38561	31.0028	30.9766		5.68664	102.213	96.5096
5.33985	53.2739	54.7766		6	109.016	113.356		5.86273	72.2416	71.7609		6.16376	101.348	99.8653
5.81697	75.7036	73.0834		6.5	112.824	99.6993		6.33985	93.2727	92.2674		6.64088	101.5	99.6319
6.29409	86.8413	87.2847		7	112.29	97.8504		6.81697	94.5918	96.6317		7.118	99.9781	101.169
6.77	92.8024	96.8118		7.5	107.899	97.8504		7.29409	99.2143	100.253		7.59512	101.989	101.514
7.25	100.282	100.776
7.73	99.5779	101.189
Fig 5 d
5HC DNA, NMR, normalised activity, % (2 independent replicates)
	NOG		IOX1		2,4-PDCA
-Log[inhibitor] (M)	n=1	n=2	n=1	n=2	n=1	n=2
3	9.08	0	3.36	6.05	-0.17	2.97
3.5	14.96	8.89	1.81	12.04	6.05	6.05
4	27.44	19.98	65.88	69.85	6.05	7.57
4.5	46.19	37.58	102.42	107.78	13.51	13.51
5	68.86	59.35	115.52	112.71	30.08	30.08
5.5	85.6	77.94	111.12	108.5	63.79	61.71
6	94.01	91.73	104.59	105.6	84.73	86.47
6.5	98.78	94.75	111.93	98	94.82	93.19
7	98.78	99.12	104.59	103.37	100.33	100.33
7.5	97.21	98.4	102.45	101.86	99.56	98
Fig 5 e
No DNA, NMR, normalised activity, % (2 independent replicates)
	NOG				IOX1		2,4-PDCA				TiP1
-Log[inhibitor] (M)	n=1	n=2		-Log[inhibitor] (M)	n=1	n=2	n=1	n=2		-Log[inhibitor] (M)	n=1	n=2
2	1.89357	2.61968		3	7.23829	8.88271	1.85815	5.51295		3.30103	1.53901	0.606166
2.47712	5.90459	12.6681		3.47712	5.81343	8.44486	5.79414	4.91549		3.77815	5.64419	0.046707
2.95424	6.94859	22.8638		3.95424	27.8187	28.5559	6.81861	9.68781		4.25527	23.0301	11.8368
3.43136	23.7146	37.124		4.43136	71.8086	72.3124	23.271	23.2057		4.73239	129.261	95.1469
3.90849	40.5302	59.4882		4.90848	87.7863	88.6554	39.7721	42.1215		5.20951	124.894	132.33
4.38561	74.4281	76.6397		5.38561	106.036	98.925	73.0359	62.1963		5.68664	97.9138	111.807
4.86273	97.4209	83.0858		5.86273	106.784	101.108	95.5986	84.3948		6.16376	101.603	106.324
5.33985	104.499	99.5811		6.33985	94.6897	98.7362	102.544	92.4597		6.64088	102.045	105.397
5.81697	103.384	101.173		6.81697	96.3126	101.305	101.45	102.432		7.118	107.511	102.971
6.29409	102.321	96.0908		7.29409	100.776	99.9264	100.407	97.5514		7.59512		96.6941
Fig 5 e inset
TiP1 statistical test, NMR, normalised activity, %
Technical replicates	DMSO	NgTet1/TiP1 ratio
		1:1.2	1:3.7
n=1	101.253	140.602	103.459
n=2	99.9562	133.857	107.449
n=3	100.513	142.6	116.09
n=4	98.2781	131.935	117.125

## Sheet: Supp Fig 1
Supp Fig 1 a			Supp Fig 1 c			Supp Fig 1 d
Volume (mL)	mAU		Deconvoluted mass (Da)	Relative intensity (%)		Deconvoluted mass (Da)	Relative intensity (%)
0.004	9.39053		10000	0.000192		10000	0.000546
0.01	9.56675		10001	0.000441		10001	0.003897
0.017	9.55808		10002	0.000751		10002	0.008874
0.023	9.55154		10003	0.00112		10003	0.007346
0.03	9.5454		10004	0.00154		10004	0.014241
0.037	9.54104		10005	0.001993		10005	0.041814
0.043	9.54166		10006	0.002456		10006	0.084568
0.05	9.53568		10007	0.002896		10007	0.078439
0.056	9.52875		10008	0.003283		10008	0.026549
0.063	9.52641		10009	0.003583		10009	0.015345
0.069	9.52988		10010	0.003772		10010	0.015379
0.076	9.54431		10011	0.00384		10011	0.009591
0.082	9.56433		10012	0.003789		10012	0.010416
0.089	9.62074		10013	0.003639		10013	0.014936
0.096	9.71813		10014	0.003421		10014	0.018173
0.102	9.82052		10015	0.00317		10015	0.022991
0.109	9.87445		10016	0.00292		10016	0.01332
0.115	9.89736		10017	0.002696		10017	0.008782
0.122	9.90311		10018	0.002515		10018	0.010893
0.128	9.89458		10019	0.002387		10019	0.010495
0.135	9.85188		10020	0.002316		10020	0.01048
0.142	9.76955		10021	0.002305		10021	0.0157
0.148	9.70067		10022	0.002356		10022	0.022539
0.155	9.65112		10023	0.002474		10023	0.020572
0.161	9.60652		10024	0.002667		10024	0.020527
0.168	9.54761		10025	0.002949		10025	0.060591
0.174	9.48183		10026	0.00334		10026	0.182883
0.181	9.41994		10027	0.003862		10027	0.222391
0.187	9.37782		10028	0.004539		10028	0.352043
0.194	9.34956		10029	0.005389		10029	0.499585
0.201	9.33308		10030	0.00641		10030	0.247112
0.207	9.31764		10031	0.007571		10031	0.141504
0.214	9.30912		10032	0.008798		10032	0.146697
0.22	9.30398		10033	0.009977		10033	0.113119
0.227	9.30066		10034	0.010972		10034	0.094093
0.233	9.29687		10035	0.011666		10035	0.066168
0.24	9.29124		10036	0.011997		10036	0.038695
0.247	9.28811		10037	0.01198		10037	0.060737
0.253	9.28754		10038	0.011705		10038	0.129249
0.26	9.28616		10039	0.011305		10039	0.185706
0.266	9.28097		10040	0.010921		10040	0.23799
0.273	9.27731		10041	0.010683		10041	0.309905
0.279	9.27973		10042	0.010699		10042	0.375429
0.286	9.29136		10043	0.011061		10043	0.20218
0.292	9.30818		10044	0.011857		10044	0.092096
0.299	9.32802		10045	0.013182		10045	0.111346
0.306	9.35445		10046	0.015139		10046	0.239106
0.312	9.38435		10047	0.017839		10047	0.94879
0.319	9.4197		10048	0.021385		10048	2.52053
0.325	9.45192		10049	0.025859		10049	3.22027
0.332	9.4781		10050	0.031304		10050	2.44417
0.338	9.50473		10051	0.037721		10051	1.14432
0.345	9.5233		10052	0.045075		10052	1.32785
0.352	9.53669		10053	0.053289		10053	1.98001
0.358	9.54386		10054	0.062232		10054	1.16112
0.365	9.5419		10055	0.071684		10055	0.601369
0.371	9.53853		10056	0.081285		10056	0.472082
0.378	9.52957		10057	0.090498		10057	0.403134
0.384	9.5195		10058	0.098616		10058	0.392255
0.391	9.51295		10059	0.104836		10059	0.456417
0.397	9.50289		10060	0.108401		10060	0.533068
0.404	9.4962		10061	0.108774		10061	0.55923
0.411	9.49062		10062	0.105776		10062	0.559176
0.417	9.48315		10063	0.099638		10063	0.794958
0.424	9.47761		10064	0.090953		10064	1.73238
0.43	9.46796		10065	0.080551		10065	3.84907
0.437	9.45847		10066	0.069353		10066	4.30691
0.443	9.4454		10067	0.058231		10067	3.36684
0.45	9.43296		10068	0.047906		10068	2.9527
0.457	9.42231		10069	0.038877		10069	2.38252
0.463	9.41374		10070	0.031401		10070	2.51155
0.47	9.40332		10071	0.025523		10071	2.53223
0.476	9.39904		10072	0.021138		10072	1.65681
0.483	9.39031		10073	0.018061		10073	1.00375
0.489	9.38878		10074	0.016098		10074	0.741175
0.496	9.38085		10075	0.015087		10075	0.452517
0.502	9.37204		10076	0.014923		10076	0.157823
0.509	9.37345		10077	0.015562		10077	0.079768
0.516	9.36389		10078	0.017012		10078	0.07204
0.522	9.36093		10079	0.019308		10079	0.067812
0.529	9.35676		10080	0.022476		10080	0.096655
0.535	9.35744		10081	0.026462		10081	0.176984
0.542	9.35258		10082	0.031065		10082	0.359215
0.548	9.34441		10083	0.035878		10083	0.987059
0.555	9.33977		10084	0.040305		10084	2.48188
0.562	9.33551		10085	0.043693		10085	3.06674
0.568	9.33006		10086	0.045557		10086	1.89252
0.575	9.31909		10087	0.04579		10087	1.37752
0.581	9.31362		10088	0.044732		10088	1.21197
0.588	9.30979		10089	0.04304		10089	0.894733
0.594	9.30677		10090	0.041477		10090	0.636768
0.601	9.30249		10091	0.040729		10091	0.428065
0.607	9.38757		10092	0.041339		10092	0.243995
0.614	9.44493		10093	0.043711		10093	0.061994
0.621	9.44247		10094	0.048118		10094	0.039993
0.627	9.43902		10095	0.054618		10095	0.10924
0.634	9.43788		10096	0.062862		10096	0.109876
0.64	9.43643		10097	0.071864		10097	0.129778
0.647	9.37594		10098	0.07995		10098	0.261066
0.653	9.28164		10099	0.085139		10099	0.380104
0.66	9.27927		10100	0.085919		10100	0.440005
0.667	9.27832		10101	0.081957		10101	0.278281
0.673	9.27218		10102	0.074195		10102	0.158293
0.68	9.26795		10103	0.064287		10103	0.134508
0.686	9.26682		10104	0.053829		10104	0.18454
0.693	9.26333		10105	0.043892		10105	0.705344
0.699	9.25706		10106	0.034975		10106	2.41717
0.706	9.25123		10107	0.027203		10107	1.83012
0.712	9.25233		10108	0.02056		10108	1.49022
0.719	9.25098		10109	0.015021		10109	3.27092
0.726	9.24733		10110	0.01058		10110	3.62434
0.732	9.24695		10111	0.007204		10111	3.14859
0.739	9.24715		10112	0.004787		10112	4.66642
0.745	9.25115		10113	0.003155		10113	2.61852
0.752	9.24961		10114	0.002106		10114	0.919268
0.758	9.24718		10115	0.001458		10115	0.566219
0.765	9.24336		10116	0.00107		10116	0.120901
0.772	9.23929		10117	0.000847		10117	0.023868
0.778	9.2372		10118	0.000732		10118	0.035787
0.785	9.23143		10119	0.000692		10119	0.059464
0.791	9.23007		10120	0.000712		10120	0.045235
0.798	9.22903		10121	0.000789		10121	0.035796
0.804	9.23073		10122	0.000924		10122	0.024372
0.811	9.23375		10123	0.001123		10123	0.027961
0.817	9.23552		10124	0.001386		10124	0.077287
0.824	9.23757		10125	0.001706		10125	0.184121
0.831	9.23903		10126	0.002063		10126	0.21281
0.837	9.23489		10127	0.002423		10127	0.173038
0.844	9.2318		10128	0.002751		10128	0.150646
0.85	9.22592		10129	0.003016		10129	0.14334
0.857	9.22219		10130	0.003206		10130	0.166812
0.863	9.21474		10131	0.003329		10131	0.135129
0.87	9.21048		10132	0.003405		10132	0.194345
0.877	9.21201		10133	0.003464		10133	0.523128
0.883	9.21317		10134	0.003532		10134	0.612406
0.89	9.21517		10135	0.003624		10135	0.511328
0.896	9.2133		10136	0.003746		10136	0.317271
0.903	9.2129		10137	0.003885		10137	0.102422
0.909	9.21066		10138	0.004012		10138	0.073777
0.916	9.20725		10139	0.004092		10139	0.130702
0.922	9.20732		10140	0.004088		10140	0.11506
0.929	9.20306		10141	0.003981		10141	0.054537
0.936	9.1987		10142	0.003776		10142	0.030171
0.942	9.20631		10143	0.003502		10143	0.024394
0.949	9.20395		10144	0.003204		10144	0.030908
0.955	9.20209		10145	0.002925		10145	0.025686
0.962	9.19809		10146	0.002701		10146	0.009951
0.968	9.1962		10147	0.002556		10147	0.014891
0.975	9.19764		10148	0.00251		10148	0.046707
0.982	9.18968		10149	0.002581		10149	0.054582
0.988	9.18986		10150	0.002794		10150	0.071665
0.995	9.18882		10151	0.003186		10151	0.188938
1.001	9.18631		10152	0.003803		10152	0.496567
1.008	9.18671		10153	0.004699		10153	0.601465
1.014	9.18527		10154	0.005913		10154	0.524569
1.021	9.18358		10155	0.007438		10155	0.473703
1.027	9.1834		10156	0.009183		10156	0.452635
1.034	9.18534		10157	0.010959		10157	0.780953
1.041	9.18716		10158	0.012523		10158	0.870686
1.047	9.18777		10159	0.01367		10159	0.484666
1.054	9.18647		10160	0.014327		10160	0.22302
1.06	9.18338		10161	0.014576		10161	0.09354
1.067	9.18399		10162	0.014618		10162	0.122096
1.073	9.18332		10163	0.014685		10163	0.582423
1.08	9.1838		10164	0.014988		10164	2.37785
1.087	9.18109		10165	0.015686		10165	3.23646
1.093	9.17868		10166	0.016887		10166	2.86395
1.1	9.18226		10167	0.018642		10167	3.18395
1.106	9.18493		10168	0.020932		10168	4.01992
1.113	9.18384		10169	0.023661		10169	4.76562
1.119	9.18255		10170	0.02665		10170	3.50928
1.126	9.181		10171	0.029679		10171	3.91868
1.132	9.18155		10172	0.03255		10172	4.92806
1.139	9.17887		10173	0.035141		10173	3.83854
1.146	9.17728		10174	0.037426		10174	4.35769
1.152	9.17484		10175	0.039434		10175	2.90457
1.159	9.17009		10176	0.041176		10176	1.63851
1.165	9.1711		10177	0.04258		10177	1.59974
1.172	9.16892		10178	0.043468		10178	2.17088
1.178	9.16784		10179	0.043604		10179	4.36707
1.185	9.1639		10180	0.042789		10180	7.26527
1.192	9.16012		10181	0.040965		10181	7.9854
1.198	9.15709		10182	0.038268		10182	2.77476
1.205	9.15498		10183	0.034988		10183	1.24961
1.211	9.15347		10184	0.031468		10184	1.52595
1.218	9.15328		10185	0.027998		10185	0.992364
1.224	9.15532		10186	0.024763		10186	1.46432
1.231	9.1592		10187	0.02184		10187	3.46255
1.238	9.16024		10188	0.019236		10188	4.37472
1.244	9.15818		10189	0.016933		10189	8.96728
1.251	9.15803		10190	0.014918		10190	15.4788
1.257	9.15512		10191	0.0132		10191	12.8304
1.264	9.1536		10192	0.011805		10192	11.8116
1.27	9.15114		10193	0.010768		10193	7.60081
1.277	9.14729		10194	0.010122		10194	3.0424
1.283	9.1479		10195	0.009903		10195	3.17436
1.29	9.14427		10196	0.010159		10196	5.77807
1.297	9.14364		10197	0.010964		10197	5.09523
1.303	9.14403		10198	0.012431		10198	2.7769
1.31	9.14458		10199	0.014719		10199	2.68006
1.316	9.14789		10200	0.018029		10200	3.42531
1.323	9.14844		10201	0.022578		10201	4.6183
1.329	9.15084		10202	0.028537		10202	8.78334
1.336	9.14947		10203	0.035946		10203	11.8217
1.343	9.15069		10204	0.044609		10204	8.47091
1.349	9.14975		10205	0.054041		10205	4.21953
1.356	9.14654		10206	0.063535		10206	2.63973
1.362	9.14284		10207	0.072383		10207	1.80603
1.369	9.14103		10208	0.080181		10208	0.627951
1.375	9.14007		10209	0.087071		10209	0.319791
1.382	9.13871		10210	0.0938		10210	0.475022
1.388	9.13548		10211	0.101611		10211	0.386639
1.395	9.13262		10212	0.112056		10212	0.19033
1.402	9.13165		10213	0.12682		10213	0.146411
1.408	9.13269		10214	0.147514		10214	0.110523
1.415	9.13203		10215	0.175287		10215	0.093935
1.421	9.1315		10216	0.210095		10216	0.236465
1.428	9.13114		10217	0.249706		10217	0.741894
1.434	9.13117		10218	0.289021		10218	0.404771
1.441	9.13076		10219	0.320645		10219	0.126539
1.448	9.12777		10220	0.337259		10220	0.108943
1.454	9.12593		10221	0.334861		10221	0.137947
1.461	9.12463		10222	0.314718		10222	0.218025
1.467	9.12415		10223	0.282558		10223	0.278053
1.474	9.12493		10224	0.245715		10224	0.260845
1.48	9.12354		10225	0.210324		10225	0.182045
1.487	9.12343		10226	0.180008		10226	0.099951
1.493	9.12391		10227	0.156044		10227	0.051044
1.5	9.12534		10228	0.138185		10228	0.037766
1.507	9.12498		10229	0.125474		10229	0.028911
1.513	9.12289		10230	0.116769		10230	0.012311
1.52	9.12393		10231	0.111007		10231	0.019932
1.526	9.12113		10232	0.107319		10232	0.096998
1.533	9.1183		10233	0.105075		10233	0.183224
1.539	9.11492		10234	0.103897		10234	0.303192
1.546	9.11602		10235	0.103639		10235	0.657911
1.553	9.11306		10236	0.104335		10236	0.640324
1.559	9.11253		10237	0.106114		10237	0.926366
1.566	9.10733		10238	0.109095		10238	2.73618
1.572	9.10773		10239	0.11328		10239	2.64174
1.579	9.10758		10240	0.118461		10240	2.59797
1.585	9.10313		10241	0.124161		10241	5.29783
1.592	9.09932		10242	0.129639		10242	6.5691
1.598	9.09611		10243	0.13401		10243	7.96262
1.605	9.09508		10244	0.136444		10244	7.88225
1.612	9.09703		10245	0.136401		10245	6.68483
1.618	9.0981		10246	0.133776		10246	8.3797
1.625	9.0995		10247	0.12889		10247	6.29718
1.631	9.09924		10248	0.122351		10248	3.15881
1.638	9.10075		10249	0.114863		10249	3.95894
1.644	9.10064		10250	0.107081		10250	6.81604
1.651	9.10038		10251	0.09955		10251	3.29535
1.658	9.09986		10252	0.092702		10252	1.87913
1.664	9.09885		10253	0.086878		10253	3.65067
1.671	9.09915		10254	0.082338		10254	3.29587
1.677	9.10064		10255	0.079247		10255	1.11533
1.684	9.10145		10256	0.077651		10256	0.81437
1.69	9.10181		10257	0.077423		10257	1.90602
1.697	9.10159		10258	0.078209		10258	4.12864
1.703	9.10107		10259	0.079369		10259	5.45382
1.71	9.10093		10260	0.079985		10260	5.45616
1.717	9.10045		10261	0.078999		10261	6.30538
1.723	9.10102		10262	0.075512		10262	7.55274
1.73	9.10018		10263	0.069164		10263	3.97679
1.736	9.10205		10264	0.060361		10264	1.43634
1.743	9.10407		10265	0.050176		10265	1.12322
1.749	9.10375		10266	0.039934		10266	0.861334
1.756	9.10327		10267	0.030739		10267	0.500437
1.763	9.10214		10268	0.023206		10268	0.530533
1.769	9.1035		10269	0.017459		10269	0.420343
1.776	9.10077		10270	0.013306		10270	0.331612
1.782	9.09872		10271	0.010424		10271	0.555332
1.789	9.09623		10272	0.008493		10272	0.530758
1.795	9.09463		10273	0.007248		10273	0.259175
1.802	9.09461		10274	0.006496		10274	0.211749
1.808	9.09196		10275	0.006099		10275	0.245078
1.815	9.09207		10276	0.005961		10276	0.203538
1.822	9.09198		10277	0.006006		10277	0.204921
1.828	9.09097		10278	0.006165		10278	0.217445
1.835	9.091		10279	0.006377		10279	0.254667
1.841	9.08917		10280	0.006583		10280	0.747843
1.848	9.0903		10281	0.006747		10281	1.11808
1.854	9.08864		10282	0.006857		10282	0.542305
1.861	9.08725		10283	0.006936		10283	0.427792
1.868	9.08781		10284	0.007031		10284	0.4512
1.874	9.08476		10285	0.007204		10285	0.375004
1.881	9.08509		10286	0.00751		10286	0.20766
1.887	9.08486		10287	0.007996		10287	0.136796
1.894	9.08358		10288	0.008681		10288	0.114104
1.9	9.08227		10289	0.009551		10289	0.088967
1.907	9.08162		10290	0.010546		10290	0.14493
1.913	9.08175		10291	0.01156		10291	0.219976
1.92	9.08292		10292	0.012458		10292	0.320347
1.927	9.08319		10293	0.013115		10293	0.350557
1.933	9.08367		10294	0.013456		10294	0.433812
1.94	9.08346		10295	0.013478		10295	1.11534
1.946	9.08234		10296	0.013246		10296	0.87712
1.953	9.08308		10297	0.012866		10297	0.536669
1.959	9.08131		10298	0.012445		10298	0.607074
1.966	9.07892		10299	0.012078		10299	0.312413
1.973	9.07849		10300	0.011842		10300	0.315938
1.979	9.08045		10301	0.011803		10301	0.759443
1.986	9.0801		10302	0.012036		10302	0.627586
1.992	9.07969		10303	0.012639		10303	0.334746
1.999	9.08176		10304	0.013762		10304	0.408699
2.005	9.08207		10305	0.015637		10305	0.609304
2.012	9.08071		10306	0.018619		10306	0.39455
2.018	9.07889		10307	0.023225		10307	0.239654
2.025	9.07763		10308	0.030164		10308	0.45994
2.032	9.07885		10309	0.040253		10309	1.25796
2.038	9.07444		10310	0.054118		10310	1.55166
2.045	9.07177		10311	0.07157		10311	1.94176
2.051	9.07027		10312	0.090792		10312	3.32571
2.058	9.07079		10313	0.10797		10313	3.32459
2.064	9.07012		10314	0.118242		10314	2.31935
2.071	9.07007		10315	0.117996		10315	1.41851
2.078	9.07016		10316	0.107055		10316	1.07669
2.084	9.07201		10317	0.088832		10317	0.90979
2.091	9.07384		10318	0.068295		10318	0.640376
2.097	9.07501		10319	0.049537		10319	0.784487
2.104	9.07461		10320	0.034606		10320	1.05866
2.11	9.07403		10321	0.023763		10321	0.544679
2.117	9.07223		10322	0.01632		10322	0.392699
2.123	9.07199		10323	0.011352		10323	0.636639
2.13	9.06903		10324	0.008055		10324	0.432263
2.137	9.06486		10325	0.005841		10325	0.197557
2.143	9.06513		10326	0.004322		10326	0.167718
2.15	9.06277		10327	0.003252		10327	0.105194
2.156	9.06187		10328	0.002482		10328	0.081229
2.163	9.06035		10329	0.00192		10329	0.142055
2.169	9.05903		10330	0.00151		10330	0.19887
2.176	9.05997		10331	0.001215		10331	0.242337
2.183	9.05972		10332	0.001012		10332	0.180093
2.189	9.05854		10333	0.000882		10333	0.070638
2.196	9.05951		10334	0.000816		10334	0.033652
2.202	9.05795		10335	0.000809		10335	0.02092
2.209	9.05715		10336	0.000864		10336	0.018951
2.215	9.05347		10337	0.000993		10337	0.029541
2.222	9.05564		10338	0.001218		10338	0.058087
2.228	9.05875		10339	0.001576		10339	0.108594
2.235	9.05606		10340	0.002114		10340	0.138415
2.242	9.05773		10341	0.00289		10341	0.11221
2.248	9.05696		10342	0.003964		10342	0.156233
2.255	9.05863		10343	0.005383		10343	0.326529
2.261	9.05727		10344	0.007155		10344	0.43328
2.268	9.05489		10345	0.009239		10345	0.378205
2.274	9.05454		10346	0.011529		10346	0.246062
2.281	9.05261		10347	0.013867		10347	0.216417
2.288	9.05294		10348	0.016077		10348	0.568617
2.294	9.05233		10349	0.018002		10349	1.89311
2.301	9.05405		10350	0.019546		10350	3.30602
2.307	9.05407		10351	0.02069		10351	2.73702
2.314	9.05312		10352	0.02148		10352	1.40543
2.32	9.05272		10353	0.022006		10353	1.57442
2.327	9.05195		10354	0.022369		10354	2.60606
2.333	9.04962		10355	0.022663		10355	3.0742
2.34	9.04627		10356	0.02297		10356	1.73016
2.347	9.04606		10357	0.023368		10357	0.7553
2.353	9.04547		10358	0.023939		10358	0.830211
2.36	9.04628		10359	0.024792		10359	0.62869
2.366	9.0466		10360	0.026074		10360	0.771794
2.373	9.04747		10361	0.027995		10361	1.80936
2.379	9.04852		10362	0.030847		10362	0.701353
2.386	9.04896		10363	0.035049		10363	0.165
2.393	9.04824		10364	0.041189		10364	0.214616
2.399	9.04687		10365	0.050091		10365	0.591538
2.406	9.04643		10366	0.062856		10366	0.658151
2.412	9.04463		10367	0.080823		10367	0.282806
2.419	9.04239		10368	0.10534		10368	0.146704
2.425	9.04199		10369	0.137204		10369	0.223358
2.432	9.04005		10370	0.175777		10370	1.28701
2.439	9.04021		10371	0.218063		10371	5.36749
2.445	9.04156		10372	0.258531		10372	11.2061
2.452	9.0407		10373	0.2904		10373	19.8271
2.458	9.04095		10374	0.308231		10374	23.6808
2.465	9.04016		10375	0.310397		10375	18.8916
2.471	9.0396		10376	0.29972		10376	11.3845
2.478	9.03742		10377	0.281933		10377	8.68416
2.484	9.03323		10378	0.263224		10378	8.82938
2.491	9.03013		10379	0.248413		10379	5.93925
2.498	9.02814		10380	0.240298		10380	3.55224
2.504	9.0296		10381	0.239762		10381	5.34868
2.511	9.03025		10382	0.245914		10382	16.8949
2.517	9.03026		10383	0.255936		10383	48.9713
2.524	9.03137		10384	0.264908		10384	79.8894
2.53	9.03221		10385	0.266406		10385	76.3755
2.537	9.03264		10386	0.254606		10386	65.6242
2.544	9.03023		10387	0.227321		10387	68.5634
2.55	9.02786		10388	0.187817		10388	70.7502
2.557	9.03036		10389	0.143491		10389	59.9768
2.563	9.03048		10390	0.102158		10390	49.3725
2.57	9.03116		10391	0.068801		10391	38.5701
2.576	9.03224		10392	0.044732		10392	26.6231
2.583	9.03483		10393	0.02874		10393	13.4106
2.589	9.03556		10394	0.01869		10394	5.19909
2.596	9.03284		10395	0.01258		10395	2.07988
2.603	9.03003		10396	0.008931		10396	1.17653
2.609	9.02868		10397	0.006777		10397	1.13452
2.616	9.0289		10398	0.005536		10398	1.43663
2.622	9.02635		10399	0.00487		10399	2.30373
2.629	9.02553		10400	0.004585		10400	3.26832
2.635	9.02642		10401	0.004571		10401	3.6898
2.642	9.02595		10402	0.004758		10402	3.98847
2.649	9.02797		10403	0.005099		10403	6.18373
2.655	9.02818		10404	0.005553		10404	8.43693
2.662	9.02757		10405	0.006086		10405	3.83942
2.668	9.02769		10406	0.006677		10406	1.12655
2.675	9.02783		10407	0.007323		10407	0.330122
2.681	9.0271		10408	0.008052		10408	0.235186
2.688	9.02668		10409	0.008927		10409	0.494416
2.694	9.02485		10410	0.010048		10410	0.686662
2.701	9.0261		10411	0.011565		10411	0.89692
2.708	9.0258		10412	0.013679		10412	0.911437
2.714	9.02521		10413	0.016657		10413	0.54379
2.721	9.02629		10414	0.020838		10414	0.643105
2.727	9.02646		10415	0.026619		10415	0.925777
2.734	9.02567		10416	0.034395		10416	1.03847
2.74	9.02508		10417	0.04444		10417	1.14828
2.747	9.02378		10418	0.056721		10418	0.86705
2.754	9.02396		10419	0.070714		10419	0.837074
2.76	9.0229		10420	0.085324		10420	1.20735
2.767	9.0229		10421	0.099029		10421	1.70602
2.773	9.02342		10422	0.110273		10422	1.51344
2.78	9.02345		10423	0.117942		10423	0.49566
2.786	9.02492		10424	0.121688		10424	0.13538
2.793	9.02708		10425	0.12193		10425	0.052849
2.799	9.02646		10426	0.119562		10426	0.020778
2.806	9.0263		10427	0.115568		10427	0.012014
2.813	9.02408		10428	0.110728		10428	0.012995
2.819	9.02092		10429	0.105504		10429	0.01713
2.826	9.01516		10430	0.100082		10430	0.008252
2.832	9.01128		10431	0.094502		10431	0.00317
2.839	9.00869		10432	0.08879		10432	0.005593
2.845	9.00726		10433	0.083043		10433	0.007713
2.852	9.00754		10434	0.077453		10434	0.009122
2.859	9.00721		10435	0.072266		10435	0.024545
2.865	9.01049		10436	0.067728		10436	0.018569
2.872	9.01147		10437	0.064033		10437	0.003104
2.878	9.0124		10438	0.061304		10438	0.00178
2.885	9.01252		10439	0.059589		10439	0.00708
2.891	9.01228		10440	0.058872		10440	0.026289
2.898	9.01217		10441	0.059087		10441	0.043203
2.904	9.01277		10442	0.06013		10442	0.063782
2.911	9.01421		10443	0.061851		10443	0.158552
2.918	9.01441		10444	0.064053		10444	0.259808
2.924	9.01754		10445	0.066469		10445	0.190302
2.931	9.01772		10446	0.068741		10446	0.176703
2.937	9.01939		10447	0.070391		10447	0.229
2.944	9.02003		10448	0.07083		10448	0.194043
2.95	9.01846		10449	0.069414		10449	0.080019
2.957	9.01629		10450	0.065615		10450	0.026362
2.964	9.01388		10451	0.059248		10451	0.024176
2.97	9.01327		10452	0.050672		10452	0.067084
2.977	9.01071		10453	0.040809		10453	0.134752
2.983	9.00959		10454	0.030888		10454	0.179522
2.99	9.0079		10455	0.022035		10455	0.232978
2.996	9.00791		10456	0.014934		10456	0.155662
3.003	9.00784		10457	0.009738		10457	0.037041
3.009	9.00566		10458	0.006209		10458	0.011712
3.016	9.00409		10459	0.003942		10459	0.011208
3.023	9.00401		10460	0.002537		10460	0.006484
3.029	9.00352		10461	0.001682		10461	0.001859
3.036	9.00626		10462	0.001163		10462	0.002363
3.042	9.00806		10463	0.000842		10463	0.005585
3.049	9.01018		10464	0.00064		10464	0.004582
3.055	9.01064		10465	0.000508		10465	0.005672
3.062	9.00945		10466	0.000417		10466	0.004072
3.069	9.00968		10467	0.00035		10467	0.002472
3.075	9.00852		10468	0.000298		10468	0.015603
3.082	9.00483		10469	0.000257		10469	0.086193
3.088	9.00322		10470	0.000224		10470	0.039757
3.095	9.00169		10471	0.000198		10471	0.008031
3.101	9.00116		10472	0.000181		10472	0.006088
3.108	9.00036		10473	0.000173		10473	0.008598
3.114	8.99893		10474	0.000175		10474	0.01748
3.121	9.0005		10475	0.000189		10475	0.017154
3.128	9.00011		10476	0.000216		10476	0.012252
3.134	9.00186		10477	0.000261		10477	0.015769
3.141	9.00155		10478	0.000328		10478	0.020988
3.147	9.00261		10479	0.000423		10479	0.035095
3.154	9.00548		10480	0.000552		10480	0.071398
3.16	9.00507		10481	0.000723		10481	0.132464
3.167	9.00472		10482	0.000948		10482	0.107539
3.174	9.00223		10483	0.001247		10483	0.044265
3.18	8.99985		10484	0.001652		10484	0.029808
3.187	8.99908		10485	0.002221		10485	0.074402
3.193	8.99882		10486	0.003048		10486	0.22556
3.2	8.99782		10487	0.004282		10487	0.233048
3.206	8.9973		10488	0.006156		10488	0.077843
3.213	8.99735		10489	0.009012		10489	0.037496
3.219	8.99781		10490	0.01333		10490	0.085629
3.226	9.00142		10491	0.019723		10491	0.19462
3.233	8.99992		10492	0.028885		10492	0.244298
3.239	8.99839		10493	0.041477		10493	0.346965
3.246	8.99663		10494	0.057986		10494	0.585615
3.252	8.9967		10495	0.078603		10495	1.03378
3.259	8.99484		10496	0.103188		10496	1.62237
3.265	8.99323		10497	0.131327		10497	1.25782
3.272	8.99357		10498	0.162382		10498	0.75978
3.279	8.99285		10499	0.19548		10499	0.686692
3.285	8.99375		10500	0.229405		10500	0.882431
3.292	8.99437		10501	0.262489		10501	1.2826
3.298	8.99565		10502	0.292697		10502	1.36443
3.305	8.99634		10503	0.318		10503	1.20839
3.311	8.99401		10504	0.336994		10504	1.60744
3.318	8.99346		10505	0.349443		10505	3.77772
3.324	8.99431		10506	0.356419		10506	7.97407
3.331	8.9923		10507	0.359917		10507	16.5848
3.338	8.99169		10508	0.362119		10508	40.1695
3.344	8.99236		10509	0.364658		10509	44.7116
3.351	8.99271		10510	0.368103		10510	25.5582
3.357	8.99246		10511	0.371766		10511	23.4542
3.364	8.99232		10512	0.373833		10512	34.6813
3.37	8.9925		10513	0.371834		10513	56.2908
3.377	8.99321		10514	0.363405		10514	72.4396
3.384	8.99108		10515	0.347139		10515	65.732
3.39	8.99218		10516	0.323192		10516	54.0984
3.397	8.9921		10517	0.293361		10517	48.3105
3.403	8.99211		10518	0.260554		10518	38.0194
3.41	8.99081		10519	0.227938		10519	18.7193
3.416	8.99078		10520	0.198146		10520	10.5315
3.423	8.99105		10521	0.172835		10521	9.91527
3.429	8.99053		10522	0.152652		10522	16.0027
3.436	8.99169		10523	0.137464		10523	38.2809
3.443	8.99166		10524	0.126652		10524	91.7267
3.449	8.99248		10525	0.119343		10525	152.772
3.456	8.99225		10526	0.114558		10526	148.625
3.462	8.99271		10527	0.111279		10527	137.609
3.469	8.99268		10528	0.108498		10528	127.186
3.475	8.99256		10529	0.105263		10529	133.502
3.482	8.99077		10530	0.10076		10530	115.74
3.489	8.98955		10531	0.094415		10531	69.0246
3.495	8.99065		10532	0.086016		10532	71.0406
3.502	8.9917		10533	0.075807		10533	87.8624
3.508	8.99263		10534	0.064487		10534	61.251
3.515	8.99135		10535	0.053051		10535	34.3384
3.521	8.99082		10536	0.042519		10536	22.9616
3.528	8.99304		10537	0.033657		10537	19.3521
3.534	8.99262		10538	0.026836		10538	18.2051
3.541	8.99098		10539	0.022077		10539	8.74524
3.548	8.99188		10540	0.01921		10540	4.82853
3.554	8.991		10541	0.018059		10541	7.08203
3.561	8.98923		10542	0.018572		10542	10.6529
3.567	8.98794		10543	0.0209		10543	10.2129
3.574	8.98749		10544	0.02541		10544	12.2039
3.58	8.98744		10545	0.03258		10545	36.5548
3.587	8.98607		10546	0.042724		10546	58.2893
3.594	8.98468		10547	0.055514		10547	51.3662
3.6	8.98602		10548	0.069528		10548	84.4234
3.607	8.98738		10549	0.082293		10549	121.322
3.613	8.98785		10550	0.091134		10550	85.3568
3.62	8.98713		10551	0.094423		10551	46.9857
3.626	8.98677		10552	0.092323		10552	31.2732
3.633	8.98943		10553	0.086478		10553	29.3077
3.64	8.9892		10554	0.079064		10554	21.6969
3.646	8.99134		10555	0.071927		10555	14.2132
3.653	8.99172		10556	0.066241		10556	13.5264
3.659	8.99116		10557	0.062578		10557	12.4826
3.666	8.99252		10558	0.061145		10558	10.7514
3.672	8.99126		10559	0.062005		10559	5.56317
3.679	8.99029		10560	0.065218		10560	2.40554
3.685	8.99167		10561	0.070905		10561	2.6441
3.692	8.98997		10562	0.07925		10562	4.13875
3.699	8.98951		10563	0.090457		10563	3.44143
3.705	8.98984		10564	0.104637		10564	3.69441
3.712	8.99058		10565	0.121665		10565	4.85507
3.718	8.98724		10566	0.141018		10566	3.25658
3.725	8.98729		10567	0.161664		10567	1.59976
3.731	8.98565		10568	0.182101		10568	0.660182
3.738	8.98486		10569	0.200584		10569	0.448827
3.745	8.98378		10570	0.215522		10570	0.609327
3.751	8.98465		10571	0.225873		10571	0.547008
3.758	8.98457		10572	0.231376		10572	0.444719
3.764	8.98683		10573	0.23247		10573	1.19513
3.771	8.98755		10574	0.229961		10574	4.35233
3.777	8.99		10575	0.224595		10575	6.31139
3.784	8.98997		10576	0.216749		10576	3.89659
3.79	8.99146		10577	0.206366		10577	1.7056
3.797	8.99129		10578	0.193171		10578	0.85133
3.804	8.99001		10579	0.177076		10579	0.694494
3.81	8.98759		10580	0.158563		10580	1.09
3.817	8.98681		10581	0.138816		10581	1.22867
3.823	8.98596		10582	0.119462		10582	0.729781
3.83	8.98516		10583	0.102096		10583	0.651159
3.836	8.9854		10584	0.087858		10584	1.05174
3.843	8.98517		10585	0.077279		10585	0.911301
3.85	8.98657		10586	0.070397		10586	0.477497
3.856	8.98681		10587	0.066957		10587	0.284934
3.863	8.98759		10588	0.066574		10588	0.149703
3.869	8.98764		10589	0.068771		10589	0.213611
3.876	8.98721		10590	0.072927		10590	0.872601
3.882	8.98731		10591	0.078197		10591	2.17942
3.889	8.98633		10592	0.08352		10592	2.7696
3.895	8.98749		10593	0.087776		10593	5.12951
3.902	8.9872		10594	0.090061		10594	12.2519
3.909	8.98794		10595	0.089924		10595	13.2257
3.915	8.98757		10596	0.087416		10596	6.5144
3.922	8.98937		10597	0.082944		10597	2.66081
3.928	8.99149		10598	0.077043		10598	1.47095
3.935	8.99254		10599	0.070197		10599	1.10727
3.941	8.99266		10600	0.062801		10600	0.878847
3.948	8.99077		10601	0.055186		10601	0.578689
3.955	8.99141		10602	0.047683		10602	0.387699
3.961	8.9913		10603	0.040635		10603	0.356123
3.968	8.9901		10604	0.034359		10604	0.335224
3.974	8.98779		10605	0.029089		10605	0.387593
3.981	8.98654		10606	0.02494		10606	0.755174
3.987	8.98592		10607	0.021911		10607	1.96498
3.994	8.98562		10608	0.019924		10608	3.88573
4	8.98516		10609	0.01887		10609	5.52825
4.007	8.98539		10610	0.018631		10610	8.1424
4.014	8.98498		10611	0.019086		10611	9.94939
4.02	8.98756		10612	0.020092		10612	7.28977
4.027	8.98861		10613	0.021458		10613	4.26601
4.033	8.98819		10614	0.022931		10614	2.7598
4.04	8.98716		10615	0.024218		10615	2.07221
4.046	8.98677		10616	0.025041		10616	1.37947
4.053	8.98685		10617	0.025227		10617	0.987542
4.06	8.98723		10618	0.024765		10618	1.15889
4.066	8.98424		10619	0.023807		10619	0.867317
4.073	8.98412		10620	0.022605		10620	0.304026
4.079	8.98394		10621	0.021429		10621	0.133035
4.086	8.98315		10622	0.020499		10622	0.071562
4.092	8.98263		10623	0.019959		10623	0.054788
4.099	8.98054		10624	0.019878		10624	0.203554
4.105	8.97993		10625	0.020272		10625	1.16002
4.112	8.97928		10626	0.021125		10626	1.525
4.119	8.97835		10627	0.022422		10627	1.32472
4.125	8.97863		10628	0.024188		10628	1.82514
4.132	8.97772		10629	0.026537		10629	1.49179
4.138	8.97704		10630	0.029726		10630	1.02026
4.145	8.97648		10631	0.034214		10631	0.776087
4.151	8.97598		10632	0.040723		10632	0.413835
4.158	8.97476		10633	0.050329		10633	0.249976
4.165	8.97322		10634	0.064554		10634	0.398673
4.171	8.97133		10635	0.085419		10635	1.08615
4.178	8.97164		10636	0.115338		10636	1.69742
4.184	8.97083		10637	0.156698		10637	1.90071
4.191	8.97009		10638	0.211024		10638	1.5026
4.197	8.97076		10639	0.277841		10639	0.654515
4.204	8.97438		10640	0.353646		10640	0.432789
4.21	8.97579		10641	0.431549		10641	0.659494
4.217	8.97645		10642	0.501963		10642	1.06568
4.224	8.97778		10643	0.554332		10643	1.25899
4.23	8.97696		10644	0.579499		10644	1.95189
4.237	8.97749		10645	0.572174		10645	4.50418
4.243	8.97545		10646	0.532743		10646	6.57704
4.25	8.97465		10647	0.467618		10647	5.6371
4.256	8.97524		10648	0.387637		10648	4.98333
4.263	8.97157		10649	0.304899		10649	2.44433
4.27	8.97067		10650	0.229418		10650	0.686755
4.276	8.96811		10651	0.167087		10651	0.471419
4.283	8.96501		10652	0.119558		10652	0.353411
4.289	8.96342		10653	0.085497		10653	0.128897
4.296	8.96265		10654	0.06219		10654	0.108867
4.302	8.96036		10655	0.046767		10655	0.405288
4.309	8.95993		10656	0.036821		10656	2.2644
4.315	8.95922		10657	0.030576		10657	6.59324
4.322	8.96018		10658	0.026814		10658	7.5879
4.329	8.9603		10659	0.024725		10659	7.59906
4.335	8.95909		10660	0.02377		10660	9.18196
4.342	8.9582		10661	0.023582		10661	5.09441
4.348	8.95952		10662	0.023911		10662	2.3724
4.355	8.95927		10663	0.024598		10663	2.55498
4.361	8.95712		10664	0.025569		10664	2.50703
4.368	8.9558		10665	0.026827		10665	1.87839
4.375	8.95473		10666	0.028438		10666	2.1752
4.381	8.95287		10667	0.030507		10667	3.79959
4.388	8.95029		10668	0.033134		10668	12.0679
4.394	8.94886		10669	0.03638		10669	30.9975
4.401	8.94826		10670	0.040203		10670	28.6298
4.407	8.94816		10671	0.044408		10671	21.5203
4.414	8.94801		10672	0.048607		10672	17.6381
4.42	8.94776		10673	0.052244		10673	14.3493
4.427	8.94819		10674	0.054714		10674	11.4924
4.434	8.94807		10675	0.055565		10675	9.69058
4.44	8.94795		10676	0.054702		10676	8.52536
4.447	8.94775		10677	0.052478		10677	7.7397
4.453	8.94576		10678	0.049612		10678	6.35992
4.46	8.94435		10679	0.04699		10679	3.24354
4.466	8.94449		10680	0.045511		10680	3.60373
4.473	8.94453		10681	0.046066		10681	10.0432
4.48	8.94429		10682	0.049704		10682	13.9987
4.486	8.94299		10683	0.057983		10683	12.8521
4.493	8.94136		10684	0.073522		10684	25.3646
4.499	8.94064		10685	0.100768		10685	38.9346
4.506	8.93974		10686	0.146829		10686	11.9729
4.512	8.93871		10687	0.221709		10687	4.686
4.519	8.93837		10688	0.336398		10688	8.87211
4.525	8.93855		10689	0.496907		10689	34.338
4.532	8.93976		10690	0.694674		10690	113.55
4.539	8.94119		10691	0.899554		10691	163.836
4.545	8.94116		10692	1.06537		10692	186.353
4.552	8.94085		10693	1.15033		10693	228.164
4.558	8.94187		10694	1.13894		10694	206.629
4.565	8.94185		10695	1.04747		10695	135.527
4.571	8.94106		10696	0.910553		10696	106.882
4.578	8.94133		10697	0.762411		10697	118.461
4.585	8.94152		10698	0.625842		10698	100.695
4.591	8.94137		10699	0.511071		10699	79.8842
4.598	8.9415		10700	0.419756		10700	95.756
4.604	8.94153		10701	0.349451		10701	126.585
4.611	8.94164		10702	0.296537		10702	77.8809
4.617	8.94196		10703	0.257618		10703	18.1921
4.624	8.94155		10704	0.229932		10704	6.26496
4.63	8.94455		10705	0.211303		10705	5.84324
4.637	8.94628		10706	0.199942		10706	6.28564
4.644	8.94694		10707	0.194213		10707	6.30421
4.65	8.94669		10708	0.192425		10708	7.57249
4.657	8.94766		10709	0.192683		10709	7.51187
4.663	8.94731		10710	0.192888		10710	8.65979
4.67	8.9476		10711	0.190937		10711	17.8562
4.676	8.94896		10712	0.185128		10712	15.9701
4.683	8.9488		10713	0.174602		10713	5.94689
4.69	8.94864		10714	0.1596		10714	4.88016
4.696	8.94766		10715	0.141353		10715	5.76539
4.703	8.94654		10716	0.121645		10716	5.97653
4.709	8.94573		10717	0.102253		10717	6.61915
4.716	8.94382		10718	0.084531		10718	3.7893
4.722	8.94323		10719	0.069239		10719	2.27721
4.729	8.94189		10720	0.056601		10720	4.08739
4.735	8.94094		10721	0.046474		10721	8.22886
4.742	8.9405		10722	0.038532		10722	5.91464
4.749	8.93928		10723	0.032404		10723	2.28892
4.755	8.93758		10724	0.027749		10724	1.31505
4.762	8.93772		10725	0.024299		10725	1.00671
4.768	8.93735		10726	0.02186		10726	1.76022
4.775	8.93643		10727	0.020314		10727	4.79525
4.781	8.93549		10728	0.019612		10728	4.477
4.788	8.93525		10729	0.019776		10729	3.89519
4.795	8.93485		10730	0.020902		10730	7.47604
4.801	8.93521		10731	0.023165		10731	6.55312
4.808	8.93453		10732	0.026815		10732	2.47813
4.814	8.93347		10733	0.03214		10733	2.23177
4.821	8.93265		10734	0.039349		10734	4.30681
4.827	8.9321		10735	0.048365		10735	5.46208
4.834	8.93213		10736	0.058546		10736	6.93964
4.841	8.93133		10737	0.06849		10737	11.8312
4.847	8.93013		10738	0.076184		10738	12.3736
4.854	8.92873		10739	0.079632		10739	10.5895
4.86	8.92816		10740	0.077751		10740	16.224
4.867	8.92789		10741	0.070926		10741	24.9991
4.873	8.92659		10742	0.060822		10742	17.2222
4.88	8.92588		10743	0.049573		10743	7.26552
4.886	8.92567		10744	0.038959		10744	2.06031
4.893	8.92587		10745	0.029997		10745	0.640247
4.9	8.9266		10746	0.022988		10746	0.381437
4.906	8.92624		10747	0.017784		10747	0.226503
4.913	8.9256		10748	0.014051		10748	0.210399
4.919	8.92561		10749	0.01143		10749	0.218217
4.926	8.92583		10750	0.00962		10750	0.112271
4.932	8.92676		10751	0.008387		10751	0.071351
4.939	8.9283		10752	0.007558		10752	0.069359
4.946	8.92938		10753	0.007008		10753	0.078186
4.952	8.92982		10754	0.006646		10754	0.12005
4.959	8.92991		10755	0.006403		10755	0.178733
4.965	8.9296		10756	0.006233		10756	0.166323
4.972	8.92929		10757	0.006106		10757	0.117106
4.978	8.92847		10758	0.006016		10758	0.101768
4.985	8.92801		10759	0.005969		10759	0.106358
4.991	8.92946		10760	0.005991		10760	0.116747
4.998	8.92916		10761	0.006116		10761	0.123155
5.005	8.92807		10762	0.006392		10762	0.157999
5.011	8.92646		10763	0.006878		10763	0.233705
5.018	8.92568		10764	0.007657		10764	0.398822
5.024	8.92493		10765	0.008839		10765	0.896035
5.031	8.92474		10766	0.010575		10766	1.281
5.037	8.92369		10767	0.013069		10767	1.11434
5.044	8.9227		10768	0.016578		10768	1.36931
5.051	8.92221		10769	0.021397		10769	1.40747
5.057	8.92285		10770	0.027811		10770	0.69437
5.064	8.92186		10771	0.036025		10771	0.455135
5.07	8.91988		10772	0.046091		10772	0.680154
5.077	8.92056		10773	0.057876		10773	0.890855
5.083	8.92054		10774	0.071117		10774	0.580184
5.09	8.92158		10775	0.085546		10775	0.42678
5.096	8.92184		10776	0.101029		10776	0.380915
5.103	8.9217		10777	0.117602		10777	0.3515
5.11	8.91929		10778	0.135381		10778	0.471121
5.116	8.91966		10779	0.154322		10779	0.760331
5.123	8.91982		10780	0.173908		10780	0.692801
5.129	8.92169		10781	0.192883		10781	0.304756
5.136	8.9226		10782	0.209178		10782	0.254029
5.142	8.92318		10783	0.220208		10783	0.427124
5.149	8.92327		10784	0.223577		10784	0.318388
5.156	8.92363		10785	0.217965		10785	0.198361
5.162	8.92274		10786	0.203769		10786	0.286238
5.169	8.92255		10787	0.18309		10787	0.253833
5.175	8.92297		10788	0.159055		10788	0.215666
5.182	8.92282		10789	0.134841		10789	0.46071
5.188	8.9224		10790	0.112891		10790	0.622037
5.195	8.92301		10791	0.0946		10791	0.395879
5.201	8.92254		10792	0.080424		10792	0.320151
5.208	8.92113		10793	0.070211		10793	0.267022
5.215	8.91945		10794	0.063529		10794	0.148418
5.221	8.91845		10795	0.059907		10795	0.096484
5.228	8.91721		10796	0.058964		10796	0.106841
5.234	8.91687		10797	0.060461		10797	0.249008
5.241	8.9168		10798	0.06432		10798	0.610983
5.247	8.91705		10799	0.07064		10799	1.43357
5.254	8.91634		10800	0.079709		10800	3.21851
5.261	8.91522		10801	0.092019		10801	2.5331
5.267	8.91393		10802	0.108236		10802	1.32645
5.274	8.91377		10803	0.129086		10803	0.809794
5.28	8.91294		10804	0.155111		10804	0.635308
5.287	8.91172		10805	0.186281		10805	1.39967
5.293	8.91241		10806	0.221584		10806	2.85821
5.3	8.91343		10807	0.258832		10807	2.03085
5.306	8.91447		10808	0.295043		10808	1.5516
5.313	8.91514		10809	0.327458		10809	3.81785
5.32	8.91572		10810	0.354819		10810	15.0571
5.326	8.9167		10811	0.378177		10811	32.6637
5.333	8.91742		10812	0.400782		10812	34.7399
5.339	8.91805		10813	0.427202		10813	21.0568
5.346	8.91889		10814	0.462172		10814	7.25087
5.352	8.92009		10815	0.509424		10815	1.85004
5.359	8.9209		10816	0.570352		10816	1.21404
5.366	8.92161		10817	0.642288		10817	2.18387
5.372	8.92197		10818	0.71673		10818	2.78458
5.379	8.92175		10819	0.778911		10819	3.4991
5.385	8.9209		10820	0.810594		10820	5.38804
5.392	8.91981		10821	0.79662		10821	6.30735
5.398	8.91939		10822	0.732426		10822	7.83871
5.405	8.91851		10823	0.627526		10823	16.0914
5.411	8.91623		10824	0.501905		10824	31.7352
5.418	8.91462		10825	0.377527		10825	35.6022
5.425	8.913		10826	0.270489		10826	25.4895
5.431	8.91229		10827	0.187873		10827	12.1858
5.438	8.91072		10828	0.129255		10828	6.56552
5.444	8.91013		10829	0.090219		10829	3.37474
5.451	8.90938		10830	0.065453		10830	1.03721
5.457	8.90839		10831	0.050436		10831	0.435409
5.464	8.90702		10832	0.04196		10832	0.285935
5.471	8.90558		10833	0.038022		10833	0.345278
5.477	8.90421		10834	0.03753		10834	0.846731
5.484	8.90471		10835	0.040024		10835	0.873112
5.49	8.90263		10836	0.045429		10836	0.552829
5.497	8.90176		10837	0.053828		10837	1.16179
5.503	8.90108		10838	0.065188		10838	2.45376
5.51	8.90131		10839	0.079066		10839	4.18941
5.516	8.90103		10840	0.094367		10840	12.7768
5.523	8.9004		10841	0.109339		10841	13.2228
5.53	8.90107		10842	0.121906		10842	5.01771
5.536	8.90054		10843	0.130247		10843	3.32714
5.543	8.90081		10844	0.13336		10844	2.38359
5.549	8.90168		10845	0.131282		10845	2.3538
5.556	8.90203		10846	0.124912		10846	3.11379
5.562	8.90224		10847	0.115581		10847	2.28013
5.569	8.90173		10848	0.104624		10848	1.43303
5.576	8.90242		10849	0.093126		10849	1.23405
5.582	8.90356		10850	0.081833		10850	0.897604
5.589	8.90359		10851	0.071207		10851	0.770121
5.595	8.9032		10852	0.061504		10852	1.55439
5.602	8.90354		10853	0.052856		10853	3.02182
5.608	8.90376		10854	0.045318		10854	3.9167
5.615	8.90362		10855	0.038895		10855	4.27195
5.621	8.90298		10856	0.033547		10856	2.67679
5.628	8.90367		10857	0.0292		10857	1.10724
5.635	8.90333		10858	0.02575		10858	1.17778
5.641	8.90232		10859	0.023079		10859	2.51769
5.648	8.90281		10860	0.021062		10860	1.46277
5.654	8.90386		10861	0.019574		10861	0.43093
5.661	8.90345		10862	0.0185		10862	0.268419
5.667	8.90363		10863	0.017735		10863	0.195036
5.674	8.90375		10864	0.017194		10864	0.250829
5.681	8.90288		10865	0.016812		10865	0.927637
5.687	8.90138		10866	0.016556		10866	2.70221
5.694	8.90014		10867	0.016424		10867	1.88068
5.7	8.89893		10868	0.016439		10868	0.731762
5.707	8.89713		10869	0.016639		10869	0.717909
5.713	8.8959		10870	0.017062		10870	0.90915
5.72	8.8953		10871	0.017728		10871	1.01058
5.726	8.89535		10872	0.018626		10872	0.901338
5.733	8.89495		10873	0.019709		10873	0.448066
5.74	8.89424		10874	0.0209		10874	0.36092
5.746	8.89409		10875	0.022113		10875	0.400158
5.753	8.89467		10876	0.023301		10876	0.240894
5.759	8.89515		10877	0.02449		10877	0.14588
5.766	8.89455		10878	0.025813		10878	0.086518
5.772	8.89418		10879	0.02751		10879	0.043313
5.779	8.8948		10880	0.029914		10880	0.024395
5.786	8.89578		10881	0.033437		10881	0.024131
5.792	8.89656		10882	0.038552		10882	0.046765
5.799	8.89772		10883	0.045765		10883	0.079021
5.805	8.89855		10884	0.055528		10884	0.150163
5.812	8.89881		10885	0.068087		10885	0.537635
5.818	8.89871		10886	0.083264		10886	1.40553
5.825	8.8984		10887	0.100303		10887	0.712377
5.831	8.89877		10888	0.117932		10888	0.233245
5.838	8.89727		10889	0.134724		10889	0.239157
5.845	8.89701		10890	0.149647		10890	0.196792
5.851	8.89694		10891	0.162491		10891	0.085158
5.858	8.89749		10892	0.173939		10892	0.059698
5.864	8.89732		10893	0.185275		10893	0.099458
5.871	8.89746		10894	0.197933		10894	0.179446
5.877	8.89763		10895	0.213034		10895	0.273693
5.884	8.89677		10896	0.230991		10896	0.351834
5.891	8.89718		10897	0.251176		10897	0.402132
5.897	8.89755		10898	0.271682		10898	0.409037
5.904	8.89866		10899	0.289363		10899	0.104942
5.91	8.89781		10900	0.300363		10900	0.084869
5.917	8.89736		10901	0.301158		10901	0.512199
5.923	8.89683		10902	0.289806		10902	0.776867
5.93	8.89616		10903	0.266812		10903	0.686638
5.936	8.89564		10904	0.235085		10904	0.578034
5.943	8.89422		10905	0.198998		10905	0.444893
5.95	8.89352		10906	0.16303		10906	0.86258
5.956	8.89363		10907	0.130642		10907	1.33603
5.963	8.89278		10908	0.103791		10908	1.27095
5.969	8.89223		10909	0.083044		10909	1.45597
5.976	8.89043		10910	0.068042		10910	1.86467
5.982	8.88932		10911	0.058004		10911	2.27661
5.989	8.88942		10912	0.052108		10912	2.00576
5.996	8.88753		10913	0.049699		10913	3.65177
6.002	8.88732		10914	0.050346		10914	6.19655
6.009	8.88748		10915	0.053785		10915	2.71692
6.015	8.88802		10916	0.059774		10916	1.54447
6.022	8.88797		10917	0.067877		10917	2.2126
6.028	8.88901		10918	0.077258		10918	2.04206
6.035	8.88884		10919	0.086619		10919	0.973279
6.042	8.88819		10920	0.094423		10920	0.903247
6.048	8.88853		10921	0.099397		10921	0.781735
6.055	8.88767		10922	0.101055		10922	0.222184
6.061	8.88816		10923	0.099909		10923	0.096032
6.068	8.88826		10924	0.09724		10924	0.144847
6.074	8.88698		10925	0.094623		10925	0.184032
6.081	8.88719		10926	0.093517		10926	0.091774
6.087	8.88721		10927	0.095081		10927	0.0482
6.094	8.88761		10928	0.100165		10928	0.07025
6.101	8.88732		10929	0.109338		10929	0.163392
6.107	8.88696		10930	0.122808		10930	0.252706
6.114	8.88653		10931	0.140211		10931	0.780988
6.12	8.88645		10932	0.160346		10932	2.74524
6.127	8.88618		10933	0.181068		10933	2.37721
6.133	8.8863		10934	0.19954		10934	1.6154
6.14	8.88646		10935	0.212855		10935	1.53578
6.147	8.88592		10936	0.218777		10936	0.907464
6.153	8.88579		10937	0.216269		10937	0.426264
6.16	8.88605		10938	0.205635		10938	0.560401
6.166	8.88532		10939	0.188335		10939	1.79699
6.173	8.88451		10940	0.166618		10940	3.29827
6.179	8.884		10941	0.143054		10941	2.60751
6.186	8.88331		10942	0.120045		10942	2.97361
6.192	8.88259		10943	0.099411		10943	6.19572
6.199	8.88168		10944	0.082179		10944	8.50555
6.206	8.8809		10945	0.068613		10945	7.23825
6.212	8.88033		10946	0.058423		10946	8.34405
6.219	8.87943		10947	0.051007		10947	9.8822
6.225	8.87816		10948	0.045644		10948	5.98443
6.232	8.87771		10949	0.041599		10949	5.00721
6.238	8.87602		10950	0.038187		10950	5.39007
6.245	8.87556		10951	0.034842		10951	4.09737
6.252	8.87511		10952	0.031195		10952	5.41465
6.258	8.87468		10953	0.027141		10953	8.78851
6.265	8.87492		10954	0.022838		10954	15.8335
6.271	8.8728		10955	0.018599		10955	37.3282
6.278	8.87183		10956	0.014745		10956	30.29
6.284	8.87121		10957	0.01149		10957	10.6324
6.291	8.87143		10958	0.008899		10958	4.61549
6.297	8.8712		10959	0.006923		10959	1.66019
6.304	8.8704		10960	0.005456		10960	0.867112
6.311	8.87114		10961	0.004378		10961	0.928627
6.317	8.87178		10962	0.003587		10962	1.36691
6.324	8.87177		10963	0.003001		10963	2.84142
6.33	8.87013		10964	0.002569		10964	4.09494
6.337	8.86821		10965	0.002255		10965	4.81788
6.343	8.8669		10966	0.002038		10966	10.1386
6.35	8.86631		10967	0.001908		10967	16.5963
6.357	8.86465		10968	0.001858		10968	7.50336
6.363	8.8646		10969	0.001887		10969	2.56551
6.37	8.86313		10970	0.001992		10970	3.89348
6.376	8.86166		10971	0.00217		10971	8.6074
6.383	8.8626		10972	0.00241		10972	6.59314
6.389	8.86114		10973	0.002693		10973	7.06893
6.396	8.8605		10974	0.002994		10974	14.5842
6.402	8.85909		10975	0.003288		10975	19.8796
6.409	8.85932		10976	0.003561		10976	10.718
6.416	8.85851		10977	0.003824		10977	4.20639
6.422	8.85961		10978	0.004111		10978	4.93438
6.429	8.86079		10979	0.004485		10979	4.09532
6.435	8.86101		10980	0.005025		10980	2.52681
6.442	8.86231		10981	0.005839		10981	5.70317
6.448	8.8638		10982	0.007067		10982	10.8117
6.455	8.86464		10983	0.00889		10983	9.44678
6.462	8.86607		10984	0.011547		10984	7.49519
6.468	8.86792		10985	0.015322		10985	4.16141
6.475	8.86993		10986	0.02053		10986	2.28576
6.481	8.87036		10987	0.027473		10987	1.28416
6.488	8.87148		10988	0.0364		10988	0.411403
6.494	8.87285		10989	0.047485		10989	0.237661
6.501	8.87403		10990	0.060863		10990	0.290081
6.507	8.87534		10991	0.076723		10991	0.293553
6.514	8.87617		10992	0.095449		10992	0.260423
6.521	8.87661		10993	0.117743		10993	0.103508
6.527	8.87697		10994	0.144683		10994	0.045607
6.534	8.87719		10995	0.177625		10995	0.137025
6.54	8.87657		10996	0.217858		10996	0.219781
6.547	8.8757		10997	0.265896		10997	0.127356
6.553	8.87472		10998	0.320359		10998	0.39145
6.56	8.8743		10999	0.376732		10999	2.80808
6.567	8.87453		11000	0.426784		11000	11.808
6.573	8.87451		11001	0.459848		11001	19.3722
6.58	8.87395		11002	0.466468		11002	16.7243
6.586	8.87329		11003	0.443008		11003	20.9778
6.593	8.87245		11004	0.394106		11004	30.4304
6.599	8.8723		11005	0.330831		11005	39.7515
6.606	8.87273		11006	0.265709		11006	32.1743
6.612	8.8717		11007	0.208118		11007	8.42089
6.619	8.87013		11008	0.162534		11008	2.05949
6.626	8.86932		11009	0.129434		11009	1.21533
6.632	8.8688		11010	0.107208		11010	0.976055
6.639	8.86805		11011	0.093742		11011	0.952395
6.645	8.867		11012	0.087283		11012	1.81263
6.652	8.86679		11013	0.086741		11013	3.19991
6.658	8.86585		11014	0.091714		11014	2.49234
6.665	8.86525		11015	0.102412		11015	2.0961
6.672	8.86562		11016	0.119536		11016	2.45362
6.678	8.86524		11017	0.144086		11017	2.62659
6.685	8.865		11018	0.177046		11018	4.81678
6.691	8.86501		11019	0.218907		11019	12.4557
6.698	8.86595		11020	0.269094		11020	15.4631
6.704	8.86576		11021	0.325506		11021	20.7774
6.711	8.86653		11022	0.384512		11022	31.0513
6.717	8.86756		11023	0.441601		11023	14.8254
6.724	8.86839		11024	0.492617		11024	8.63647
6.731	8.86833		11025	0.535061		11025	12.9335
6.737	8.87029		11026	0.56887		11026	22.0224
6.744	8.87168		11027	0.596312		11027	35.171
6.75	8.87211		11028	0.621131		11028	28.6681
6.757	8.87211		11029	0.647315		11029	20.9348
6.763	8.87287		11030	0.677867		11030	25.402
6.77	8.87233		11031	0.713707		11031	31.6387
6.777	8.8724		11032	0.752758		11032	35.337
6.783	8.87175		11033	0.789397		11033	29.0464
6.79	8.87143		11034	0.814826		11034	19.7876
6.796	8.87117		11035	0.818982		11035	14.205
6.803	8.87185		11036	0.793959		11036	13.9083
6.809	8.87286		11037	0.737644		11037	20.7517
6.816	8.87233		11038	0.655351		11038	32.3646
6.822	8.87131		11039	0.55813		11039	48.1351
6.829	8.8694		11040	0.458651		11040	38.9739
6.836	8.86917		11041	0.367126		11041	22.3549
6.842	8.86814		11042	0.289283		11042	26.2145
6.849	8.86827		11043	0.226596		11043	19.5402
6.855	8.86828		11044	0.177744		11044	6.402
6.862	8.86846		11045	0.140183		11045	4.73515
6.868	8.86998		11046	0.111239		11046	5.59903
6.875	8.87075		11047	0.088669		11047	5.51129
6.882	8.87089		11048	0.070831		11048	6.37237
6.888	8.87051		11049	0.056632		11049	6.18953
6.895	8.86912		11050	0.045374		11050	7.20549
6.901	8.86936		11051	0.036588		11051	12.853
6.908	8.87089		11052	0.029907		11052	17.8276
6.914	8.87074		11053	0.025006		11053	19.2354
6.921	8.8707		11054	0.021592		11054	13.9481
6.927	8.8708		11055	0.019423		11055	8.53444
6.934	8.87058		11056	0.018322		11056	4.21024
6.941	8.86997		11057	0.018184		11057	1.18606
6.947	8.86951		11058	0.018974		11058	0.386093
6.954	8.86924		11059	0.020716		11059	0.164907
6.96	8.86841		11060	0.023464		11060	0.148959
6.967	8.86798		11061	0.027281		11061	0.173904
6.973	8.86834		11062	0.032194		11062	0.097356
6.98	8.86865		11063	0.038179		11063	0.068549
6.987	8.86857		11064	0.045148		11064	0.106113
6.993	8.86856		11065	0.052939		11065	0.22304
7	8.86983		11066	0.061287		11066	0.218495
7.006	8.87074		11067	0.069749		11067	0.086608
7.013	8.8704		11068	0.077613		11068	0.131352
7.019	8.87022		11069	0.083885		11069	0.602585
7.026	8.87068		11070	0.087463		11070	0.725402
7.032	8.87087		11071	0.087528		11071	0.724255
7.039	8.87068		11072	0.083974		11072	1.48356
7.046	8.87125		11073	0.077573		11073	1.03679
7.052	8.8719		11074	0.069718		11074	0.647923
7.059	8.87174		11075	0.061894		11075	0.725495
7.065	8.87138		11076	0.055226		11076	0.304028
7.072	8.87146		11077	0.050304		11077	0.175733
7.078	8.8718		11078	0.047243		11078	0.414054
7.085	8.87151		11079	0.045825		11079	0.589764
7.092	8.87116		11080	0.045585		11080	0.22913
7.098	8.87051		11081	0.045863		11081	0.100242
7.105	8.87098		11082	0.04588		11082	0.147797
7.111	8.8718		11083	0.044914		11083	0.221227
7.118	8.8713		11084	0.042549		11084	0.205221
7.124	8.86936		11085	0.038853		11085	0.217784
7.131	8.86928		11086	0.034328		11086	0.263471
7.138	8.8677		11087	0.029666		11087	0.46556
7.144	8.86679		11088	0.025475		11088	0.930938
7.151	8.86631		11089	0.02213		11089	1.76131
7.157	8.86572		11090	0.019774		11090	4.30955
7.164	8.86676		11091	0.018405		11091	4.81692
7.17	8.86708		11092	0.017965		11092	2.3865
7.177	8.86792		11093	0.018384		11093	2.36068
7.183	8.86856		11094	0.019605		11094	6.28792
7.19	8.86899		11095	0.021568		11095	8.60379
7.197	8.86922		11096	0.024195		11096	2.53358
7.203	8.87034		11097	0.027392		11097	1.16341
7.21	8.87202		11098	0.031071		11098	1.17192
7.216	8.87334		11099	0.035198		11099	0.6428
7.223	8.87398		11100	0.039852		11100	0.724335
7.229	8.87482		11101	0.045269		11101	3.716
7.236	8.87503		11102	0.051866		11102	10.945
7.243	8.87486		11103	0.060244		11103	8.86956
7.249	8.87458		11104	0.071189		11104	6.5511
7.256	8.87491		11105	0.085658		11105	7.20352
7.262	8.87601		11106	0.104735		11106	9.82128
7.269	8.87694		11107	0.12954		11107	8.72972
7.275	8.87732		11108	0.161036		11108	3.74587
7.282	8.87694		11109	0.199766		11109	1.80058
7.288	8.87632		11110	0.245513		11110	2.29404
7.295	8.87688		11111	0.296951		11111	6.77785
7.302	8.87806		11112	0.351341		11112	16.2155
7.308	8.88011		11113	0.404353		11113	25.845
7.315	8.88094		11114	0.450193		11114	47.6748
7.321	8.88091		11115	0.482283		11115	52.233
7.328	8.88122		11116	0.494657		11116	22.8139
7.334	8.88138		11117	0.48389		11117	18.1906
7.341	8.88036		11118	0.450718		11118	23.8091
7.348	8.87954		11119	0.400329		11119	15.0023
7.354	8.87923		11120	0.340853		11120	9.50468
7.361	8.87922		11121	0.280736		11121	8.10711
7.367	8.87995		11122	0.226423		11122	6.88518
7.374	8.87985		11123	0.181352		11123	4.98933
7.38	8.87933		11124	0.146287		11124	3.39294
7.387	8.87842		11125	0.120301		11125	2.99234
7.393	8.87687		11126	0.101749		11126	1.99741
7.4	8.87706		11127	0.088891		11127	0.853602
7.407	8.87748		11128	0.080158		11128	0.396161
7.413	8.87833		11129	0.074201		11129	0.311557
7.42	8.8788		11130	0.069846		11130	0.436093
7.426	8.87859		11131	0.066064		11131	0.575918
7.433	8.87854		11132	0.062015		11132	0.769644
7.439	8.87854		11133	0.05716		11133	1.97323
7.446	8.87865		11134	0.051382		11134	5.97823
7.453	8.87846		11135	0.044981		11135	7.9376
7.459	8.87799		11136	0.038528		11136	2.72783
7.466	8.878		11137	0.032618		11137	0.755217
7.472	8.87838		11138	0.027686		11138	0.354183
7.479	8.87836		11139	0.023928		11139	0.152787
7.485	8.87821		11140	0.021356		11140	0.127962
7.492	8.87799		11141	0.019876		11141	0.179135
7.498	8.87716		11142	0.019368		11142	0.200311
7.505	8.8773		11143	0.019713		11143	0.167405
7.512	8.87862		11144	0.020799		11144	0.307879
7.518	8.8802		11145	0.022493		11145	1.34855
7.525	8.88084		11146	0.024609		11146	2.37734
7.531	8.88024		11147	0.026889		11147	1.3638
7.538	8.88186		11148	0.029002		11148	0.497169
7.544	8.88268		11149	0.030594		11149	0.350895
7.551	8.88257		11150	0.031377		11150	0.524823
7.558	8.88198		11151	0.031213		11151	0.809691
7.564	8.88336		11152	0.030176		11152	1.73721
7.571	8.88351		11153	0.028529		11153	2.5812
7.577	8.88306		11154	0.026644		11154	1.4831
7.584	8.88315		11155	0.024909		11155	0.728866
7.59	8.88455		11156	0.023657		11156	0.419499
7.597	8.88502		11157	0.023163		11157	0.400088
7.603	8.88351		11158	0.023671		11158	0.427176
7.61	8.88289		11159	0.025457		11159	0.220751
7.617	8.88282		11160	0.028897		11160	0.160921
7.623	8.88165		11161	0.034528		11161	0.118877
7.63	8.88107		11162	0.043107		11162	0.061293
7.636	8.8818		11163	0.055636		11163	0.108419
7.643	8.88109		11164	0.073374		11164	0.425384
7.649	8.87886		11165	0.097822		11165	1.03334
7.656	8.87896		11166	0.130719		11166	0.691875
7.663	8.87913		11167	0.174058		11167	0.343174
7.669	8.87851		11168	0.230051		11168	0.741311
7.676	8.87769		11169	0.300836		11169	2.14778
7.682	8.87571		11170	0.387575		11170	3.02964
7.689	8.87624		11171	0.488589		11171	1.83353
7.695	8.87677		11172	0.59671		11172	1.11584
7.702	8.87746		11173	0.697175		11173	2.6485
7.708	8.87809		11174	0.768764		11174	5.4747
7.715	8.87817		11175	0.790474		11175	2.12546
7.722	8.87763		11176	0.751985		11176	0.765879
7.728	8.87851		11177	0.660886		11177	0.995276
7.735	8.87878		11178	0.539954		11178	1.174
7.741	8.88019		11179	0.415898		11179	1.31795
7.748	8.88118		11180	0.308241		11180	1.532
7.754	8.88114		11181	0.22522		11181	0.95049
7.761	8.88275		11182	0.16629		11182	0.574201
7.768	8.88266		11183	0.12678		11183	0.283254
7.774	8.88216		11184	0.101377		11184	0.09325
7.781	8.88122		11185	0.085704		11185	0.084015
7.787	8.88127		11186	0.076611		11186	0.14917
7.794	8.88147		11187	0.071929		11187	0.106282
7.8	8.88215		11188	0.0701		11188	0.074515
7.807	8.8825		11189	0.069867		11189	0.245645
7.813	8.88297		11190	0.070082		11190	0.708875
7.82	8.88364		11191	0.069679		11191	0.651678
7.827	8.88398		11192	0.067804		11192	0.866928
7.833	8.88509		11193	0.064028		11193	0.955522
7.84	8.88588		11194	0.058492		11194	0.413548
7.846	8.88506		11195	0.05184		11195	0.545905
7.853	8.88505		11196	0.044951		11196	1.46106
7.859	8.88633		11197	0.038618		11197	1.07589
7.866	8.88794		11198	0.033353		11198	0.576975
7.873	8.88893		11199	0.029356		11199	0.486965
7.879	8.88899		11200	0.026601		11200	0.375631
7.886	8.88957		11201	0.024939		11201	0.242622
7.892	8.89092		11202	0.024176		11202	0.153183
7.899	8.892		11203	0.024103		11203	0.118937
7.905	8.8929		11204	0.024513		11204	0.075389
7.912	8.89384		11205	0.025208		11205	0.038397
7.918	8.89454		11206	0.026009		11206	0.034448
7.925	8.89544		11207	0.026772		11207	0.098092
7.932	8.89648		11208	0.027397		11208	0.309202
7.938	8.89773		11209	0.027824		11209	0.514126
7.945	8.89828		11210	0.028015		11210	0.793392
7.951	8.89892		11211	0.027941		11211	0.999101
7.958	8.90072		11212	0.027569		11212	1.03275
7.964	8.90141		11213	0.026876		11213	0.96639
7.971	8.90041		11214	0.025867		11214	0.901604
7.978	8.90014		11215	0.024595		11215	0.887123
7.984	8.89946		11216	0.02317		11216	0.772991
7.991	8.89865		11217	0.021745		11217	0.907188
7.997	8.89725		11218	0.020493		11218	0.874667
8.004	8.89684		11219	0.019574		11219	1.12536
8.01	8.89831		11220	0.019126		11220	1.83692
8.017	8.89879		11221	0.019257		11221	2.00518
8.023	8.89804		11222	0.020049		11222	2.63402
8.03	8.89736		11223	0.021564		11223	1.89752
8.037	8.89739		11224	0.023832		11224	1.51003
8.043	8.89522		11225	0.026838		11225	2.21178
8.05	8.89467		11226	0.030509		11226	1.33286
8.056	8.89442		11227	0.034734		11227	0.401746
8.063	8.89426		11228	0.039403		11228	0.274515
8.069	8.89495		11229	0.044483		11229	0.437663
8.076	8.89456		11230	0.05007		11230	0.407474
8.083	8.89351		11231	0.056406		11231	0.167711
8.089	8.89378		11232	0.063841		11232	0.064491
8.096	8.89354		11233	0.072743		11233	0.054879
8.102	8.89209		11234	0.083373		11234	0.151151
8.109	8.89179		11235	0.095728		11235	0.538187
8.115	8.89067		11236	0.109408		11236	1.06813
8.122	8.88992		11237	0.123577		11237	1.55232
8.128	8.89057		11238	0.137123		11238	2.24377
8.135	8.89115		11239	0.149063		11239	3.05194
8.142	8.8916		11240	0.159052		11240	3.45335
8.148	8.89162		11241	0.167781		11241	2.83941
8.155	8.89156		11242	0.17709		11242	1.58732
8.161	8.89171		11243	0.189864		11243	1.07751
8.168	8.89233		11244	0.209959		11244	1.49677
8.174	8.89219		11245	0.242334		11245	2.34679
8.181	8.89227		11246	0.293353		11246	4.49846
8.188	8.89248		11247	0.370733		11247	17.6604
8.194	8.89267		11248	0.482072		11248	59.0467
8.201	8.89361		11249	0.630524		11249	84.1083
8.207	8.89505		11250	0.807292		11250	100.881
8.214	8.8956		11251	0.984624		11251	146.446
8.22	8.89612		11252	1.11789		11252	131.188
8.227	8.89658		11253	1.16305		11253	86.3304
8.233	8.8958		11254	1.1017		11254	68.2575
8.24	8.89498		11255	0.953146		11255	43.848
8.247	8.89542		11256	0.762118		11256	21.3371
8.253	8.89514		11257	0.573614		11257	11.0467
8.26	8.89501		11258	0.415415		11258	5.83972
8.266	8.89506		11259	0.295974		11259	3.20463
8.273	8.89566		11260	0.211526		11260	3.05074
8.279	8.89621		11261	0.153835		11261	3.44857
8.286	8.89565		11262	0.114806		11262	1.84603
8.293	8.89483		11263	0.088164		11263	0.94252
8.299	8.89467		11264	0.069559		11264	0.947481
8.306	8.89484		11265	0.056157		11265	0.878822
8.312	8.89468		11266	0.046173		11266	0.770407
8.319	8.89508		11267	0.038513		11267	0.779311
8.325	8.89539		11268	0.032522		11268	0.625276
8.332	8.89464		11269	0.027816		11269	0.455192
8.339	8.89433		11270	0.024174		11270	0.550331
8.345	8.89464		11271	0.021468		11271	0.567811
8.352	8.89532		11272	0.01963		11272	0.327507
8.358	8.89473		11273	0.018634		11273	0.259561
8.365	8.8933		11274	0.018505		11274	0.187472
8.371	8.89335		11275	0.019326		11275	0.217662
8.378	8.89308		11276	0.021258		11276	0.413336
8.384	8.89229		11277	0.024551		11277	0.481475
8.391	8.89143		11278	0.029523		11278	0.784408
8.398	8.89024		11279	0.036488		11279	2.05501
8.404	8.89058		11280	0.045587		11280	5.14051
8.411	8.8917		11281	0.05652		11281	14.0685
8.417	8.89204		11282	0.068269		11282	32.7228
8.424	8.89193		11283	0.079015		11283	28.274
8.43	8.89018		11284	0.086516		11284	15.5003
8.437	8.89005		11285	0.088915		11285	14.5213
8.444	8.89042		11286	0.085603		11286	17.3705
8.45	8.89116		11287	0.07751		11287	14.6733
8.457	8.89111		11288	0.066627		11288	5.2267
8.463	8.89087		11289	0.055108		11289	1.6694
8.47	8.89036		11290	0.044554		11290	1.72623
8.476	8.8909		11291	0.035771		11291	1.86277
8.483	8.89248		11292	0.028917		11292	0.963329
8.489	8.89271		11293	0.023783		11293	0.982316
8.496	8.89302		11294	0.020027		11294	2.04383
8.503	8.8929		11295	0.017306		11295	1.66665
8.509	8.89255		11296	0.015335		11296	1.04084
8.516	8.89274		11297	0.013895		11297	1.84951
8.522	8.89214		11298	0.012824		11298	2.53485
8.529	8.89206		11299	0.012004		11299	1.7202
8.535	8.89192		11300	0.011352		11300	1.6468
8.542	8.89084		11301	0.010812		11301	3.55999
8.549	8.89032		11302	0.010358		11302	6.52149
8.555	8.89061		11303	0.009992		11303	2.74771
8.562	8.89053		11304	0.009742		11304	0.849917
8.568	8.88934		11305	0.009666		11305	0.883721
8.575	8.88828		11306	0.009844		11306	1.34452
8.581	8.88868		11307	0.010385		11307	1.473
8.588	8.88842		11308	0.011439		11308	1.42261
8.594	8.8878		11309	0.013208		11309	2.85947
8.601	8.88717		11310	0.015973		11310	7.64738
8.608	8.88676		11311	0.02011		11311	12.1105
8.614	8.88671		11312	0.026082		11312	19.5626
8.621	8.88704		11313	0.034412		11313	36.3451
8.627	8.88741		11314	0.045621		11314	34.6757
8.634	8.88781		11315	0.060178		11315	29.2599
8.64	8.88753		11316	0.07852		11316	57.7735
8.647	8.88688		11317	0.101184		11317	112.239
8.654	8.88601		11318	0.129008		11318	55.5063
8.66	8.88668		11319	0.163306		11319	12.8395
8.667	8.88772		11320	0.20584		11320	12.6402
8.673	8.88725		11321	0.258422		11321	20.6948
8.68	8.88734		11322	0.321995		11322	16.0804
8.686	8.88752		11323	0.395154		11323	14.7234
8.693	8.88769		11324	0.472513		11324	28.8515
8.699	8.88742		11325	0.543978		11325	66.9868
8.706	8.88675		11326	0.59635		11326	71.2401
8.713	8.88718		11327	0.617726		11327	51.4731
8.719	8.88778		11328	0.602837		11328	43.2465
8.726	8.88749		11329	0.555831		11329	25.1616
8.732	8.88786		11330	0.488351		11330	10.115
8.739	8.88891		11331	0.414324		11331	4.33652
8.745	8.88869		11332	0.345032		11332	3.63462
8.752	8.88799		11333	0.28693		11333	6.74051
8.759	8.88898		11334	0.242114		11334	8.90113
8.765	8.89038		11335	0.209999		11335	13.1833
8.772	8.89123		11336	0.188909		11336	29.3184
8.778	8.893		11337	0.177083		11337	42.5962
8.785	8.89376		11338	0.173118		11338	48.2519
8.791	8.89428		11339	0.176048		11339	49.7098
8.798	8.89471		11340	0.185193		11340	41.7295
8.804	8.89468		11341	0.19986		11341	21.1839
8.811	8.89476		11342	0.218919		11342	9.38368
8.818	8.89559		11343	0.240352		11343	8.35806
8.824	8.89574		11344	0.260993		11344	10.9481
8.831	8.89696		11345	0.276769		11345	15.7607
8.837	8.89817		11346	0.283675		11346	18.3397
8.844	8.89782		11347	0.279208		11347	15.0914
8.85	8.89676		11348	0.263511		11348	13.7016
8.857	8.8961		11349	0.23943		11349	10.398
8.864	8.89583		11350	0.211378		11350	6.64729
8.87	8.89601		11351	0.183754		11351	4.84805
8.877	8.89457		11352	0.159795		11352	3.67815
8.883	8.89418		11353	0.141257		11353	2.39807
8.89	8.8939		11354	0.128715		11354	1.74835
8.896	8.89382		11355	0.122058		11355	2.29582
8.903	8.89408		11356	0.120881		11356	3.79971
8.909	8.89329		11357	0.124631		11357	10.2393
8.916	8.89179		11358	0.132551		11358	25.2185
8.923	8.89106		11359	0.143491		11359	29.6413
8.929	8.89058		11360	0.155772		11360	37.2961
8.936	8.89069		11361	0.167289		11361	36.39
8.942	8.88853		11362	0.175947		11362	18.3375
8.949	8.88818		11363	0.18029		11363	13.9368
8.955	8.88665		11364	0.17994		11364	25.2604
8.962	8.88621		11365	0.175596		11365	41.8453
8.969	8.88628		11366	0.168603		11366	31.1173
8.975	8.88574		11367	0.160401		11367	21.6487
8.982	8.88454		11368	0.152122		11368	26.9994
8.988	8.88294		11369	0.144432		11369	27.9212
8.995	8.8832		11370	0.137571		11370	13.3231
9.001	8.88321		11371	0.13147		11371	5.95419
9.008	8.88264		11372	0.125871		11372	3.65384
9.014	8.88152		11373	0.120421		11373	2.64516
9.021	8.88026		11374	0.114724		11374	1.95192
9.028	8.88003		11375	0.108381		11375	1.38296
9.034	8.87977		11376	0.101046		11376	1.65442
9.041	8.88095		11377	0.092502		11377	2.09057
9.047	8.8811		11378	0.082756		11378	2.64534
9.054	8.88117		11379	0.072087		11379	3.36169
9.06	8.8812		11380	0.061028		11380	2.19738
9.067	8.87978		11381	0.050241		11381	0.56443
9.074	8.87828		11382	0.040351		11382	0.18431
9.08	8.87805		11383	0.031801		11383	0.310557
9.087	8.87781		11384	0.024797		11384	0.47407
9.093	8.87807		11385	0.019324		11385	0.204755
9.1	8.87781		11386	0.015225		11386	0.051444
9.106	8.87791		11387	0.012278		11387	0.035027
9.113	8.87809		11388	0.01026		11388	0.057391
9.119	8.87721		11389	0.008987		11389	0.062141
9.126	8.87653		11390	0.008328		11390	0.055324
9.133	8.87511		11391	0.008215		11391	0.035026
9.139	8.87356		11392	0.008646		11392	0.039117
9.146	8.87311		11393	0.009692		11393	0.138376
9.152	8.87305		11394	0.01151		11394	0.54352
9.159	8.87356		11395	0.014373		11395	1.99513
9.165	8.87357		11396	0.018713		11396	4.55447
9.172	8.87296		11397	0.025183		11397	6.20711
9.179	8.87256		11398	0.034734		11398	4.77753
9.185	8.87272		11399	0.048693		11399	1.54602
9.192	8.87364		11400	0.06875		11400	0.643613
9.198	8.87342		11401	0.096775		11401	0.957287
9.205	8.8735		11402	0.134281		11402	1.68352
9.211	8.87447		11403	0.181528		11403	1.65073
9.218	8.87488		11404	0.236516		11404	1.62256
9.224	8.8758		11405	0.294545		11405	3.05018
9.231	8.87684		11406	0.349049		11406	9.6244
9.238	8.87706		11407	0.39369		11407	13.8848
9.244	8.87832		11408	0.424644		11408	15.4817
9.251	8.87824		11409	0.441635		11409	25.9883
9.257	8.87814		11410	0.447189		11410	21.1034
9.264	8.87816		11411	0.444785		11411	13.8707
9.27	8.87711		11412	0.43705		11412	10.9149
9.277	8.87591		11413	0.424766		11413	5.04348
9.284	8.87555		11414	0.406852		11414	1.91307
9.29	8.87544		11415	0.381242		11415	1.09617
9.297	8.87509		11416	0.346337		11416	1.13655
9.303	8.87534		11417	0.302481		11417	1.80122
9.31	8.87551		11418	0.252607		11418	2.24623
9.316	8.87455		11419	0.201543		11419	2.62057
9.323	8.87336		11420	0.154319		11420	3.82683
9.329	8.87237		11421	0.114523		11421	2.76988
9.336	8.87165		11422	0.083592		11422	1.02831
9.343	8.87154		11423	0.061124		11423	0.462106
9.349	8.87178		11424	0.045708		11424	0.329493
9.356	8.87259		11425	0.035692		11425	0.514926
9.362	8.87376		11426	0.029654		11426	1.04822
9.369	8.87417		11427	0.026581		11427	0.955382
9.375	8.87458		11428	0.025873		11428	0.487306
9.382	8.87372		11429	0.027274		11429	0.589654
9.389	8.87342		11430	0.030754		11430	1.81295
9.395	8.87297		11431	0.036338		11431	3.4145
9.402	8.87367		11432	0.043826		11432	3.84887
9.408	8.87453		11433	0.052459		11433	4.09439
9.415	8.87643		11434	0.060696		11434	6.52602
9.421	8.87668		11435	0.066445		11435	19.6659
9.428	8.87804		11436	0.067864		11436	32.9474
9.434	8.87892		11437	0.064341		11437	20.2436
9.441	8.87973		11438	0.05688		11438	13.5129
9.448	8.88123		11439	0.047554		11439	15.8608
9.454	8.88179		11440	0.038467		11440	22.0567
9.461	8.88267		11441	0.03102		11441	37.0802
9.467	8.88509		11442	0.025806		11442	39.0555
9.474	8.88526		11443	0.022935		11443	21.8656
9.48	8.88635		11444	0.022463		11444	19.6886
9.487	8.88714		11445	0.0248		11445	19.7723
9.494	8.88733		11446	0.03119		11446	11.1607
9.5	8.88656		11447	0.044527		11447	7.2696
9.507	8.8862		11448	0.070935		11448	5.30505
9.513	8.8853		11449	0.122646		11449	2.95114
9.52	8.88465		11450	0.222327		11450	5.0452
9.526	8.88546		11451	0.407154		11451	15.6913
9.533	8.88534		11452	0.726651		11452	49.3219
9.54	8.88508		11453	1.22383		11453	227.03
9.546	8.88414		11454	1.89413		11454	612.901
9.553	8.8832		11455	2.64099		11455	1004.44
9.559	8.88394		11456	3.27587		11456	1313.29
9.566	8.88476		11457	3.59667		11457	1452.46
9.572	8.88455		11458	3.50392		11458	1248.45
9.579	8.88454		11459	3.05816		11459	595.222
9.585	8.88529		11460	2.42986		11460	182.501
9.592	8.88595		11461	1.7953		11461	79.7186
9.599	8.88641		11462	1.26425		11462	42.3697
9.605	8.88664		11463	0.870831		11463	21.5524
9.612	8.88641		11464	0.601469		11464	19.7155
9.618	8.88529		11465	0.425653		11465	14.9111
9.625	8.88387		11466	0.313903		11466	7.7561
9.631	8.88346		11467	0.244027		11467	6.58648
9.638	8.88322		11468	0.201234		11468	5.10431
9.645	8.8835		11469	0.17632		11469	2.85438
9.651	8.88322		11470	0.163794		11470	3.15514
9.658	8.88271		11471	0.160466		11471	5.70732
9.664	8.88192		11472	0.164485		11472	5.5251
9.671	8.88129		11473	0.174652		11473	3.05963
9.677	8.88162		11474	0.189893		11474	2.69453
9.684	8.88096		11475	0.20883		11475	5.65109
9.69	8.8802		11476	0.229524		11476	18.9225
9.697	8.88025		11477	0.249487		11477	51.8691
9.704	8.88128		11478	0.266062		11478	53.8599
9.71	8.88109		11479	0.277079		11479	55.3059
9.717	8.8814		11480	0.281497		11480	145.649
9.723	8.88034		11481	0.279708		11481	295.705
9.73	8.87944		11482	0.273313		11482	283.228
9.736	8.87911		11483	0.264509		11483	276.289
9.743	8.87968		11484	0.255387		11484	367.521
9.75	8.87939		11485	0.247386		11485	421.753
9.756	8.87979		11486	0.240998		11486	403.817
9.763	8.88055		11487	0.235698		11487	267.486
9.769	8.87881		11488	0.230082		11488	144.577
9.776	8.87971		11489	0.222246		11489	88.5964
9.782	8.88012		11490	0.210457		11490	58.0095
9.789	8.87939		11491	0.193967		11491	38.8744
9.795	8.87891		11492	0.173546		11492	34.8469
9.802	8.87934		11493	0.151341		11493	37.6803
9.809	8.88043		11494	0.130055		11494	24.269
9.815	8.88146		11495	0.112003		11495	16.798
9.822	8.88203		11496	0.098592		11496	14.2097
9.828	8.88143		11497	0.090378		11497	15.4849
9.835	8.88208		11498	0.087426		11498	27.6431
9.841	8.88181		11499	0.089642		11499	27.2736
9.848	8.88177		11500	0.096865		11500	34.134
9.855	8.8829		11501	0.108644		11501	66.637
9.861	8.88293		11502	0.123739		11502	61.3747
9.868	8.88313		11503	0.139576		11503	58.285
9.874	8.88367		11504	0.152169		11504	79.5417
9.881	8.8834		11505	0.157035		11505	74.4804
9.887	8.8819		11506	0.151077		11506	56.7273
9.894	8.88266		11507	0.134339		11507	66.8962
9.9	8.88214		11508	0.110244		11508	77.9493
9.907	8.88209		11509	0.08395		11509	41.9936
9.914	8.88227		11510	0.06003		11510	24.1388
9.92	8.88108		11511	0.041019		11511	39.5778
9.927	8.87994		11512	0.027381		11512	46.4629
9.933	8.87937		11513	0.018308		11513	25.6295
9.94	8.87855		11514	0.012594		11514	22.2502
9.946	8.87878		11515	0.009148		11515	32.391
9.953	8.87972		11516	0.007181		11516	51.495
9.96	8.88069		11517	0.0062		11517	82.2794
9.966	8.88235		11518	0.005942		11518	133.671
9.973	8.88336		11519	0.006321		11519	155.03
9.979	8.88322		11520	0.007377		11520	114.968
9.986	8.88331		11521	0.009259		11521	93.8601
9.992	8.88319		11522	0.012167		11522	135.685
9.999	8.8831		11523	0.016273		11523	235.911
10.005	8.88393		11524	0.021587		11524	221.128
10.012	8.88474		11525	0.027859		11525	139.364
10.019	8.88514		11526	0.034624		11526	75.9678
10.025	8.88504		11527	0.041438		11527	41.7014
10.032	8.88435		11528	0.048214		11528	22.9498
10.038	8.8837		11529	0.055476		11529	7.14171
10.045	8.88278		11530	0.064476		11530	5.54267
10.051	8.88174		11531	0.077296		11531	16.3282
10.058	8.88074		11532	0.097172		11532	46.4132
10.065	8.88093		11533	0.129168		11533	94.913
10.071	8.88238		11534	0.181188		11534	128.371
10.078	8.88338		11535	0.264912		11535	108.123
10.084	8.88285		11536	0.395346		11536	65.9126
10.091	8.88227		11537	0.586605		11537	47.0453
10.097	8.88177		11538	0.841633		11538	38.2938
10.104	8.88324		11539	1.13792		11539	25.9
10.11	8.88392		11540	1.41977		11540	23.6412
10.117	8.88214		11541	1.61161		11541	39.0885
10.124	8.88153		11542	1.65315		11542	39.5328
10.13	8.88037		11543	1.5338		11543	22.4166
10.137	8.87989		11544	1.29748		11544	19.5092
10.143	8.87984		11545	1.01497		11545	17.8193
10.15	8.87833		11546	0.74822		11546	14.6532
10.156	8.87884		11547	0.531296		11547	17.6829
10.163	8.87805		11548	0.371773		11548	18.3956
10.17	8.87873		11549	0.261922		11549	14.5961
10.176	8.87769		11550	0.189161		11550	8.33071
10.183	8.87655		11551	0.141866		11551	3.85884
10.189	8.87512		11552	0.111285		11552	2.4245
10.196	8.87504		11553	0.091459		11553	1.75822
10.202	8.87772		11554	0.078525		11554	1.8527
10.209	8.87726		11555	0.070017		11555	3.48768
10.215	8.87655		11556	0.06435		11556	6.90428
10.222	8.8762		11557	0.060487		11557	7.83396
10.229	8.87712		11558	0.057742		11558	5.22228
10.235	8.87736		11559	0.055667		11559	3.45852
10.242	8.8768		11560	0.053992		11560	2.75614
10.248	8.87646		11561	0.052579		11561	1.67952
10.255	8.87721		11562	0.051391		11562	1.90101
10.261	8.87707		11563	0.050462		11563	3.29833
10.268	8.87723		11564	0.049865		11564	2.47879
10.275	8.87803		11565	0.049684		11565	2.24953
10.281	8.87712		11566	0.049993		11566	2.7524
10.288	8.87646		11567	0.050831		11567	1.88516
10.294	8.8774		11568	0.0522		11568	0.925084
10.301	8.87604		11569	0.05405		11569	0.757033
10.307	8.87459		11570	0.056283		11570	1.31622
10.314	8.87375		11571	0.05875		11571	3.20288
10.32	8.87303		11572	0.061252		11572	5.18963
10.327	8.87164		11573	0.063532		11573	4.97428
10.334	8.86972		11574	0.065282		11574	5.21285
10.34	8.86848		11575	0.066147		11575	8.55945
10.347	8.86795		11576	0.065772		11576	10.0657
10.353	8.86621		11577	0.063875		11577	4.74712
10.36	8.86474		11578	0.060339		11578	2.19539
10.366	8.86478		11579	0.055295		11579	1.34356
10.373	8.86499		11580	0.049128		11580	1.04537
10.38	8.86539		11581	0.042403		11581	0.814758
10.386	8.86577		11582	0.035727		11582	0.924834
10.393	8.86646		11583	0.029607		11583	2.79616
10.399	8.86694		11584	0.024362		11584	4.76095
10.406	8.86785		11585	0.020121		11585	3.09491
10.412	8.86871		11586	0.016865		11586	2.63792
10.419	8.86943		11587	0.014497		11587	2.23021
10.425	8.8702		11588	0.012905		11588	2.68144
10.432	8.87174		11589	0.011997		11589	6.72868
10.439	8.87309		11590	0.011735		11590	8.58221
10.445	8.87302		11591	0.012149		11591	5.98355
10.452	8.87269		11592	0.013362		11592	13.6571
10.458	8.87176		11593	0.015619		11593	76.5974
10.465	8.87118		11594	0.019321		11594	112.366
10.471	8.87019		11595	0.025052		11595	60.5704
10.478	8.8695		11596	0.033552		11596	44.8413
10.485	8.86989		11597	0.045578		11597	46.2607
10.491	8.86994		11598	0.061609		11598	69.409
10.498	8.86952		11599	0.081437		11599	63.3979
10.504	8.86906		11600	0.103925		11600	35.8004
10.511	8.86877		11601	0.127228		11601	23.6881
10.517	8.86763		11602	0.149578		11602	15.2509
10.524	8.86768		11603	0.17027		11603	12.705
10.53	8.86787		11604	0.190309		11604	10.301
10.537	8.86799		11605	0.212509		11605	6.69777
10.544	8.86908		11606	0.241356		11606	3.95155
10.55	8.87085		11607	0.2831		11607	1.50275
10.557	8.87243		11608	0.346401		11608	0.771962
10.563	8.87163		11609	0.443456		11609	0.799365
10.57	8.87062		11610	0.591088		11610	1.1906
10.576	8.87083		11611	0.810515		11611	3.60357
10.583	8.87054		11612	1.12357		11612	8.15466
10.59	8.87022		11613	1.5431		11613	12.682
10.596	8.86959		11614	2.05832		11614	48.9053
10.603	8.87107		11615	2.62299		11615	190.588
10.609	8.87198		11616	3.15931		11616	280.442
10.616	8.87226		11617	3.58434		11617	282.525
10.622	8.87196		11618	3.84619		11618	178.915
10.629	8.87162		11619	3.94545		11619	88.235
10.635	8.87035		11620	3.92843		11620	93.2672
10.642	8.86979		11621	3.8617		11621	90.4976
10.649	8.86963		11622	3.80747		11622	50.1764
10.655	8.86983		11623	3.8111		11623	22.7685
10.662	8.87075		11624	3.89957		11624	10.5554
10.668	8.87182		11625	4.08453		11625	8.67693
10.675	8.87211		11626	4.36519		11626	8.063
10.681	8.87318		11627	4.72935		11627	8.72367
10.688	8.87167		11628	5.1534		11628	13.359
10.695	8.87042		11629	5.60277		11629	18.0237
10.701	8.86962		11630	6.0341		11630	30.3108
10.708	8.86964		11631	6.39904		11631	44.0847
10.714	8.87037		11632	6.64912		11632	37.6653
10.721	8.87066		11633	6.74106		11633	59.6523
10.727	8.87101		11634	6.64241		11634	110.511
10.734	8.86999		11635	6.33783		11635	83.3165
10.741	8.86859		11636	5.8351		11636	66.3867
10.747	8.8667		11637	5.16859		11637	73.7976
10.754	8.86571		11638	4.39666		11638	51.8385
10.76	8.86516		11639	3.5916		11639	34.6639
10.767	8.86496		11640	2.82414		11640	38.2826
10.773	8.86422		11641	2.14845		11641	27.1113
10.78	8.86365		11642	1.59374		11642	9.62327
10.786	8.86355		11643	1.16458		11643	4.13006
10.793	8.86286		11644	0.848032		11644	2.54764
10.8	8.86168		11645	0.622695		11645	3.44391
10.806	8.85981		11646	0.466028		11646	4.80358
10.813	8.85906		11647	0.358516		11647	2.3103
10.819	8.85927		11648	0.285071		11648	0.818989
10.826	8.85915		11649	0.234813		11649	0.281237
10.832	8.8592		11650	0.200205		11650	0.143479
10.839	8.85891		11651	0.176111		11651	0.143077
10.846	8.85829		11652	0.159021		11652	0.073885
10.852	8.8577		11653	0.146485		11653	0.061755
10.859	8.85784		11654	0.136732		11654	0.121793
10.865	8.85895		11655	0.128444		11655	0.121547
10.872	8.8589		11656	0.12064		11656	0.127332
10.878	8.85841		11657	0.112639		11657	0.170737
10.885	8.85956		11658	0.10407		11658	0.25403
10.891	8.86041		11659	0.09488		11659	0.582096
10.898	8.86031		11660	0.085298		11660	1.4278
10.905	8.86085		11661	0.075732		11661	1.49046
10.911	8.86117		11662	0.066634		11662	0.539314
10.918	8.86144		11663	0.058373		11663	0.333625
10.924	8.86161		11664	0.051163		11664	0.49373
10.931	8.86239		11665	0.04506		11665	0.430839
10.937	8.86272		11666	0.040001		11666	0.23786
10.944	8.86265		11667	0.035868		11667	0.43411
10.951	8.8621		11668	0.032537		11668	1.90463
10.957	8.86276		11669	0.029922		11669	5.03779
10.964	8.86273		11670	0.027987		11670	9.10287
10.97	8.86173		11671	0.026756		11671	9.85772
10.977	8.86182		11672	0.026312		11672	4.74263
10.983	8.86197		11673	0.026798		11673	1.56288
10.99	8.862		11674	0.028433		11674	1.26559
10.996	8.86248		11675	0.031537		11675	2.915
11.003	8.86254		11676	0.03656		11676	3.33192
11.01	8.86288		11677	0.044096		11677	1.01371
11.016	8.86349		11678	0.054848		11678	0.332382
11.023	8.86261		11679	0.069495		11679	0.34834
11.029	8.86319		11680	0.088388		11680	0.582316
11.036	8.86282		11681	0.111088		11681	1.78005
11.042	8.86194		11682	0.135869		11682	6.62453
11.049	8.86324		11683	0.159503		11683	11.8239
11.056	8.86203		11684	0.177732		11684	17.1341
11.062	8.86276		11685	0.186548		11685	25.8194
11.069	8.86255		11686	0.183831		11686	29.1429
11.075	8.86157		11687	0.170364		11687	19.7776
11.082	8.86111		11688	0.14952		11688	12.0474
11.088	8.86056		11689	0.125783		11689	8.28505
11.095	8.85965		11690	0.103082		11690	5.12557
11.101	8.85847		11691	0.083841		11691	3.47621
11.108	8.8582		11692	0.068951		11692	3.78545
11.115	8.8571		11693	0.058266		11693	7.22639
11.121	8.85681		11694	0.051174		11694	10.0891
11.128	8.85518		11695	0.046973		11695	7.69518
11.134	8.85429		11696	0.045056		11696	4.92854
11.141	8.85437		11697	0.044943		11697	3.56194
11.147	8.85429		11698	0.046269		11698	2.32816
11.154	8.85384		11699	0.048746		11699	1.17023
11.161	8.8533		11700	0.052138		11700	0.932827
11.167	8.85391		11701	0.056229		11701	1.67182
11.174	8.8553		11702	0.060808		11702	1.66976
11.18	8.85532		11703	0.065628		11703	1.26728
11.187	8.85642		11704	0.070375		11704	2.99414
11.193	8.85764		11705	0.074651		11705	6.97242
11.2	8.85844		11706	0.077993		11706	10.8853
11.206	8.8596		11707	0.079956		11707	13.1464
11.213	8.86066		11708	0.080234		11708	7.76966
11.22	8.86135		11709	0.078773		11709	8.28303
11.226	8.86139		11710	0.075804		11710	16.1323
11.233	8.86192		11711	0.071777		11711	7.65319
11.239	8.86297		11712	0.067219		11712	2.82863
11.246	8.86365		11713	0.062582		11713	4.73537
11.252	8.86295		11714	0.058151		11714	11.6862
11.259	8.86238		11715	0.054029		11715	9.99571
11.266	8.8622		11716	0.050164		11716	5.29189
11.272	8.8621		11717	0.046429		11717	5.89908
11.279	8.86252		11718	0.042687		11718	9.8391
11.285	8.86263		11719	0.038861		11719	8.97249
11.292	8.86247		11720	0.034962		11720	3.85144
11.298	8.86243		11721	0.03109		11721	2.13702
11.305	8.86206		11722	0.02739		11722	1.4692
11.311	8.86135		11723	0.024006		11723	1.27587
11.318	8.86083		11724	0.021042		11724	1.70798
11.325	8.86015		11725	0.018542		11725	2.1693
11.331	8.8604		11726	0.016497		11726	2.07725
11.338	8.86133		11727	0.014855		11727	1.71862
11.344	8.8627		11728	0.013538		11728	2.28567
11.351	8.86271		11729	0.012456		11729	4.88042
11.357	8.86188		11730	0.011514		11730	8.60686
11.364	8.86104		11731	0.010622		11731	13.5986
11.371	8.86127		11732	0.009709		11732	24.439
11.377	8.86167		11733	0.008734		11733	19.4761
11.384	8.86248		11734	0.007695		11734	7.99996
11.39	8.86271		11735	0.006635		11735	8.80457
11.397	8.86193		11736	0.005624		11736	9.37266
11.403	8.86118		11737	0.004735		11737	5.41004
11.41	8.86075		11738	0.004023		11738	6.80047
11.416	8.86094		11739	0.003514		11739	6.82571
11.423	8.8597		11740	0.003218		11740	3.43181
11.43	8.85912		11741	0.003133		11741	7.18287
11.436	8.85814		11742	0.003269		11742	28.6347
11.443	8.85679		11743	0.003645		11743	45.4805
11.449	8.85733		11744	0.004294		11744	64.0666
11.456	8.8554		11745	0.005253		11745	81.4177
11.462	8.85439		11746	0.006532		11746	85.4407
11.469	8.85327		11747	0.008096		11747	76.2442
11.476	8.85249		11748	0.009833		11748	62.1243
11.482	8.85153		11749	0.01157		11749	80.6517
11.489	8.85159		11750	0.013107		11750	88.0357
11.495	8.85025		11751	0.014284		11751	40.0423
11.502	8.84821		11752	0.015026		11752	23.3404
11.508	8.84695		11753	0.015358		11753	21.6456
11.515	8.84714		11754	0.015374		11754	12.6409
11.521	8.84731		11755	0.015199		11755	9.30382
11.528	8.84796		11756	0.014942		11756	12.3524
11.535	8.84847		11757	0.014682		11757	13.4404
11.541	8.84761		11758	0.014458		11758	11.6058
11.548	8.84759		11759	0.014285		11759	12.3442
11.554	8.8481		11760	0.014163		11760	18.5843
11.561	8.84845		11761	0.014103		11761	37.0598
11.567	8.8494		11762	0.014137		11762	53.7185
11.574	8.85088		11763	0.01433		11763	27.5936
11.581	8.85176		11764	0.014787		11764	9.78734
11.587	8.85235		11765	0.015663		11765	8.16202
11.594	8.85263		11766	0.017176		11766	5.51673
11.6	8.85137		11767	0.01965		11767	3.06852
11.607	8.85134		11768	0.023564		11768	6.68033
11.613	8.85141		11769	0.029649		11769	14.4395
11.62	8.85093		11770	0.038992		11770	15.5129
11.626	8.85065		11771	0.053136		11771	15.0446
11.633	8.85078		11772	0.074087		11772	14.9243
11.64	8.85161		11773	0.104087		11773	18.5157
11.646	8.85275		11774	0.145016		11774	10.8049
11.653	8.85242		11775	0.197451		11775	4.32738
11.659	8.85138		11776	0.259734		11776	6.20215
11.666	8.85187		11777	0.327704		11777	18.8412
11.672	8.85271		11778	0.395551		11778	13.8894
11.679	8.85288		11779	0.457532		11779	2.47065
11.686	8.85299		11780	0.509585		11780	2.94854
11.692	8.85323		11781	0.549935		11781	8.06275
11.699	8.85443		11782	0.578562		11782	3.81038
11.705	8.85613		11783	0.596094		11783	2.56831
11.712	8.8573		11784	0.602908		11784	6.68738
11.718	8.85736		11785	0.59888		11785	12.2928
11.725	8.85594		11786	0.583763		11786	11.6965
11.731	8.85504		11787	0.55786		11787	9.60066
11.738	8.85502		11788	0.522503		11788	9.87502
11.745	8.85433		11789	0.480027		11789	9.49355
11.751	8.85398		11790	0.43328		11790	7.083
11.758	8.85416		11791	0.384971		11791	5.41162
11.764	8.85412		11792	0.337221		11792	3.22373
11.771	8.85444		11793	0.291463		11793	2.24884
11.777	8.85387		11794	0.248624		11794	3.07224
11.784	8.85315		11795	0.209386		11795	4.84642
11.791	8.85158		11796	0.174335		11796	7.13222
11.797	8.85013		11797	0.143958		11797	8.07203
11.804	8.84999		11798	0.118522		11798	4.78859
11.81	8.85091		11799	0.097983		11799	2.58144
11.817	8.85022		11800	0.081977		11800	3.33272
11.823	8.8491		11801	0.069911		11801	5.18633
11.83	8.84917		11802	0.061077		11802	2.47793
11.836	8.84728		11803	0.054753		11803	0.942645
11.843	8.84815		11804	0.05025		11804	1.3074
11.85	8.84784		11805	0.046925		11805	2.21445
11.856	8.84759		11806	0.044188		11806	2.3476
11.863	8.84884		11807	0.04152		11807	3.36667
11.869	8.84853		11808	0.038524		11808	6.25242
11.876	8.84962		11809	0.034987		11809	9.72098
11.882	8.84912		11810	0.030926		11810	19.4793
11.889	8.84952		11811	0.026561		11811	25.0458
11.896	8.84959		11812	0.022227		11812	16.5264
11.902	8.85021		11813	0.018249		11813	27.374
11.909	8.85199		11814	0.014854		11814	47.0965
11.915	8.85331		11815	0.012135		11815	28.2729
11.922	8.85318		11816	0.010077		11816	20.548
11.928	8.85273		11817	0.008601		11817	20.7222
11.935	8.8536		11818	0.007608		11818	12.9118
11.942	8.85331		11819	0.00701		11819	5.22292
11.948	8.85428		11820	0.006738		11820	3.1684
11.955	8.85477		11821	0.006753		11821	5.54113
11.961	8.8556		11822	0.00704		11822	11.5771
11.968	8.85525		11823	0.007616		11823	7.87713
11.974	8.85447		11824	0.008531		11824	3.93388
11.981	8.85488		11825	0.009869		11825	6.85466
11.987	8.85497		11826	0.011759		11826	10.941
11.994	8.85401		11827	0.014371		11827	6.29376
12.001	8.85449		11828	0.017917		11828	3.89636
12.007	8.85557		11829	0.022623		11829	5.27237
12.014	8.85602		11830	0.028697		11830	8.40133
12.02	8.85522		11831	0.036273		11831	6.16272
12.027	8.85393		11832	0.04538		11832	2.24607
12.033	8.85335		11833	0.055943		11833	1.28476
12.04	8.85246		11834	0.067873		11834	1.32429
12.047	8.85249		11835	0.081212		11835	1.04551
12.053	8.85281		11836	0.096305		11836	0.353466
12.06	8.85391		11837	0.113938		11837	0.082616
12.066	8.85384		11838	0.135418		11838	0.080667
12.073	8.85328		11839	0.162571		11839	0.21438
12.079	8.85392		11840	0.197676		11840	0.787653
12.086	8.85492		11841	0.243262		11841	3.94637
12.092	8.8549		11842	0.301677		11842	4.26375
12.099	8.85508		11843	0.374327		11843	1.111
12.106	8.85533		11844	0.460627		11844	0.835825
12.112	8.8554		11845	0.556939		11845	2.5779
12.119	8.85517		11846	0.656086		11846	5.18571
12.125	8.85449		11847	0.748069		11847	2.39354
12.132	8.85463		11848	0.822204		11848	1.47025
12.138	8.8545		11849	0.870057		11849	4.3441
12.145	8.8536		11850	0.887945		11850	9.86232
12.152	8.85367		11851	0.87782		11851	7.15524
12.158	8.85389		11852	0.846221		11852	4.70086
12.165	8.85272		11853	0.801982		11853	3.40508
12.171	8.85133		11854	0.753812		11854	1.3175
12.178	8.85132		11855	0.708594		11855	1.11635
12.184	8.85137		11856	0.670644		11856	1.63486
12.191	8.85159		11857	0.64169		11857	0.752861
12.197	8.85185		11858	0.621186		11858	0.324615
12.204	8.85215		11859	0.606694		11859	0.221845
12.211	8.85179		11860	0.59434		11860	0.233825
12.217	8.85216		11861	0.579485		11861	1.6838
12.224	8.85302		11862	0.557793		11862	12.3401
12.23	8.85267		11863	0.526556		11863	19.156
12.237	8.85275		11864	0.485771		11864	20.7449
12.243	8.85266		11865	0.438309		11865	15.1342
12.25	8.85314		11866	0.388932		11866	15.7481
12.257	8.85267		11867	0.342644		11867	32.3152
12.263	8.8533		11868	0.303263		11868	17.0619
12.27	8.8514		11869	0.272767		11869	5.43886
12.276	8.85122		11870	0.251382		11870	3.88057
12.283	8.85114		11871	0.237961		11871	1.65015
12.289	8.85229		11872	0.230309		11872	1.32461
12.296	8.85251		11873	0.225381		11873	4.11734
12.302	8.85308		11874	0.219611		11874	11.8143
12.309	8.85286		11875	0.209679		11875	27.4154
12.316	8.85232		11876	0.193683		11876	19.9276
12.322	8.85258		11877	0.172062		11877	10.6419
12.329	8.85278		11878	0.147462		11878	14.577
12.335	8.85315		11879	0.123459		11879	7.87924
12.342	8.85316		11880	0.103052		11880	3.19961
12.348	8.85276		11881	0.08788		11881	2.67055
12.355	8.85243		11882	0.078373		11882	1.22283
12.362	8.85178		11883	0.074336		11883	0.442596
12.368	8.85098		11884	0.075447		11884	0.585106
12.375	8.84973		11885	0.08144		11885	3.39139
12.381	8.8498		11886	0.091929		11886	14.8628
12.388	8.84816		11887	0.105974		11887	32.6661
12.394	8.84752		11888	0.121613		11888	68.5554
12.401	8.84707		11889	0.135784		11889	70.7393
12.407	8.84635		11890	0.14501		11890	33.6876
12.414	8.8465		11891	0.146704		11891	19.2317
12.421	8.84596		11892	0.140317		11892	14.413
12.427	8.8449		11893	0.12749		11893	15.1972
12.434	8.84623		11894	0.111159		11894	32.7325
12.44	8.84643		11895	0.094293		11895	93.8424
12.447	8.84634		11896	0.079037		11896	172.983
12.453	8.84652		11897	0.066488		11897	179.393
12.46	8.84638		11898	0.056928		11898	106.348
12.467	8.84576		11899	0.05017		11899	27.7925
12.473	8.84644		11900	0.04585		11900	7.44128
12.48	8.8473		11901	0.043594		11901	2.70279
12.486	8.84745		11902	0.04308		11902	0.974781
12.493	8.8473		11903	0.044043		11903	1.92061
12.499	8.84665		11904	0.046236		11904	8.93289
12.506	8.84713		11905	0.049382		11905	15.8963
12.512	8.84801		11906	0.053142		11906	20.3526
12.519	8.84865		11907	0.057094		11907	16.7036
12.526	8.84849		11908	0.060776		11908	6.63815
12.532	8.84835		11909	0.063756		11909	7.57802
12.539	8.8482		11910	0.065737		11910	9.69301
12.545	8.84775		11911	0.066626		11911	2.01833
12.552	8.84784		11912	0.066562		11912	0.444264
12.558	8.84772		11913	0.065863		11913	0.496686
12.565	8.84724		11914	0.064941		11914	0.647706
12.572	8.84769		11915	0.0642		11915	0.633497
12.578	8.84906		11916	0.063965		11916	0.478037
12.585	8.85004		11917	0.064423		11917	0.123935
12.591	8.85003		11918	0.065594		11918	0.060704
12.598	8.84941		11919	0.067311		11919	0.192484
12.604	8.84907		11920	0.069233		11920	0.344279
12.611	8.84978		11921	0.070918		11921	0.175196
12.617	8.85123		11922	0.07195		11922	0.1322
12.624	8.85209		11923	0.072124		11923	0.139121
12.631	8.85287		11924	0.07157		11924	0.122685
12.637	8.8527		11925	0.070788		11925	0.186626
12.644	8.8514		11926	0.070562		11926	0.297757
12.65	8.85114		11927	0.071841		11927	0.302344
12.657	8.85099		11928	0.075673		11928	0.228995
12.663	8.85007		11929	0.083221		11929	0.304938
12.67	8.85031		11930	0.095818		11930	1.03023
12.677	8.85045		11931	0.114919		11931	1.62359
12.683	8.85016		11932	0.141791		11932	0.857371
12.69	8.85056		11933	0.176762		11933	1.07406
12.696	8.84949		11934	0.21809		11934	3.37834
12.703	8.8483		11935	0.26098		11935	5.34823
12.709	8.8475		11936	0.297788		11936	4.52158
12.716	8.84745		11937	0.320139		11937	8.29309
12.722	8.84793		11938	0.32238		11938	20.6875
12.729	8.8478		11939	0.304246		11939	14.9385
12.736	8.84827		11940	0.270847		11940	15.5265
12.742	8.84801		11941	0.230061		11941	45.1339
12.749	8.8468		11942	0.189274		11942	30.4801
12.755	8.84536		11943	0.153364		11943	7.29679
12.762	8.84375		11944	0.124413		11944	4.74782
12.768	8.84453		11945	0.102491		11945	8.09919
12.775	8.84415		11946	0.086641		11946	13.3753
12.782	8.84498		11947	0.075605		11947	16.0214
12.788	8.84691		11948	0.068205		11948	29.9583
12.795	8.8463		11949	0.063481		11949	46.2381
12.801	8.84614		11950	0.060705		11950	19.7462
12.808	8.84613		11951	0.059359		11951	11.6157
12.814	8.8455		11952	0.059103		11952	20.4366
12.821	8.84572		11953	0.059748		11953	20.6183
12.827	8.84533		11954	0.061226		11954	19.7509
12.834	8.84646		11955	0.063553		11955	15.1785
12.841	8.8475		11956	0.066789		11956	8.95186
12.847	8.84707		11957	0.070992		11957	19.4616
12.854	8.84659		11958	0.076176		11958	25.2705
12.86	8.84722		11959	0.082262		11959	11.1563
12.867	8.84575		11960	0.089042		11960	16.6707
12.873	8.84497		11961	0.096147		11961	26.2273
12.88	8.84489		11962	0.103048		11962	13.091
12.887	8.84459		11963	0.109106		11963	15.2131
12.893	8.84449		11964	0.113677		11964	41.6936
12.9	8.8443		11965	0.116269		11965	95.4048
12.906	8.84507		11966	0.11668		11966	186.201
12.913	8.84456		11967	0.115058		11967	219.333
12.919	8.84452		11968	0.111847		11968	154.568
12.926	8.84517		11969	0.107624		11969	164.934
12.932	8.84517		11970	0.102917		11970	237.899
12.939	8.84499		11971	0.09807		11971	301.359
12.946	8.84487		11972	0.093204		11972	305.264
12.952	8.84453		11973	0.088268		11973	274.986
12.959	8.84419		11974	0.083149		11974	374.367
12.965	8.84386		11975	0.077799		11975	293.747
12.972	8.84468		11976	0.072315		11976	182.523
12.978	8.84628		11977	0.066958		11977	144.515
12.985	8.84743		11978	0.062085		11978	134.376
12.992	8.84851		11979	0.058062		11979	195.122
12.998	8.84875		11980	0.055191		11980	229.44
13.005	8.84924		11981	0.053675		11981	257.128
13.011	8.85029		11982	0.053619		11982	200.121
13.018	8.84983		11983	0.05504		11983	86.0437
13.024	8.8493		11984	0.057848		11984	72.4493
13.031	8.84977		11985	0.061807		11985	77.2996
13.037	8.85058		11986	0.066465		11986	49.9205
13.044	8.8508		11987	0.071111		11987	47.6813
13.051	8.85161		11988	0.074809		11988	63.2228
13.057	8.85076		11989	0.076568		11989	57.1492
13.064	8.84882		11990	0.07564		11990	45.0083
13.07	8.84801		11991	0.071832		11991	51.544
13.077	8.84727		11992	0.065641		11992	61.5279
13.083	8.84729		11993	0.058107		11993	88.09
13.09	8.84586		11994	0.050443		11994	144.707
13.097	8.84619		11995	0.04366		11995	119.397
13.103	8.84709		11996	0.03838		11996	93.4508
13.11	8.84837		11997	0.034851		11997	145.076
[truncated: 88,003 more rows]

## Sheet: Supp Fig 2
	Oxidation product formation rate (uM/min), 2 independent replicates
5mC dsDNA (uM)	n=1	n=2
1	0.04739	0.03882
0.5	0.018662	0.01238
2	0.05098	0.04962
3	0.07432	0.07074
4	0.08883	0.08518
10	0.0908	0.09245
The rates of 5hmC and 5fC formation were combined, as each 5fC formation event must be preceded by a 5hmC formation event. The two oxidation reactions could not be unambigiously separated, as 5fC mass spec signal started appearing within a very short reaction window for most 5mC dsDNA concentrations. To minimise outliers stemming from poor ionisation signal, data was extracted from both 2- and 3-…

## Sheet: Supp Fig 3
Concentration (uM)
	5HC DNA				No DNA
Time (min)	2OG	Succinate		Time (min)	2OG	Succinate
0	100	0		0	100	0
6.31667	88.5781	11.4219		6.31667	89.9849	10.0151
9.38333	79.2717	20.7283		9.4	87.0032	12.9968
12.45	72.6874	27.3126		12.4667	84.7917	15.2083
15.5167	67.5286	32.4714		15.55	82.6936	17.3064
18.6	63.1853	36.8147		18.6333	80.8765	19.1235

## Sheet: Supp Fig 4
Supp Fig 4 a						Supp Fig 4 b						Supp Fig 4 c						Supp Fig 4 d
Relative abundance (%)
m/z	0 min		m/z	20.167 min		m/z	0 min		m/z	60 min		m/z	0 min		m/z	60 min		m/z	0 min		m/z	60 min
1200.18	0.252525		1199.43	0.569835		1203.85	48.0909		1201.43	47.5192		1205	55.8387		1192.16	46.8064		1185.8	61.5417		1209.06	70.5625
1200.19	0.238525		1199.44	0.525107		1203.86	45.0455		1201.44	56.8462		1205.01	54.4516		1192.17	50.3871		1185.81	59.2917		1209.07	72.5208
1200.2	0.21795		1199.45	0.542998		1203.87	46.4091		1201.45	54.1538		1205.03	52.3226		1192.18	59.5484		1185.83	58.375		1209.09	70.4167
1200.22	0.207662		1199.46	0.523318		1203.89	47.0909		1201.46	52.2308		1205.04	53.5806		1192.19	66.129		1185.84	54.2708		1209.1	66.625
1200.23	0.187193		1199.47	0.510496		1203.9	46.7273		1201.47	54.1154		1205.05	51.1613		1192.2	53.7419		1185.85	60.2083		1209.11	58.6875
1200.24	0.18889		1199.49	0.41925		1203.91	52.4545		1201.49	58.8654		1205.06	45.8064		1192.22	40.871		1185.86	68.7292		1209.12	58.8542
1200.25	0.203102		1199.5	0.424916		1203.92	54.4318		1201.5	60.2692		1205.07	48.0968		1192.23	36.1936		1185.87	61.7083		1209.13	59.3958
1200.27	0.173087		1199.51	0.434756		1203.93	52.2955		1201.51	58.1346		1205.09	56.4516		1192.24	33.3226		1185.88	56.6667		1209.15	58.6667
1200.28	0.189208		1199.52	0.441913		1203.95	57.9545		1201.52	60.1923		1205.1	51.8387		1192.25	28.7097		1185.9	56.8542		1209.16	56.625
1200.29	0.181466		1199.54	0.415374		1203.96	59.8409		1201.54	53.9615		1205.11	46.7742		1192.26	32.6129		1185.91	55.9375		1209.17	58.5208
1200.3	0.158557		1199.55	0.517354		1203.97	56.2727		1201.55	52.7692		1205.12	46.8387		1192.28	32.3871		1185.92	55.1875		1209.18	50.7292
1200.31	0.17033		1199.56	0.496481		1203.98	55.3182		1201.56	57.6538		1205.13	41.2903		1192.29	32.3226		1185.93	62.3542		1209.19	51.0417
1200.33	0.184436		1199.57	0.384661		1203.99	52.7955		1201.57	49.9038		1205.15	36.7097		1192.3	37.8064		1185.94	69		1209.21	53.875
1200.34	0.200238		1199.58	0.39629		1204.01	54.1591		1201.58	50.7308		1205.16	37.9355		1192.31	35.1613		1185.96	73.5833		1209.22	53.3333
1200.35	0.214026		1199.59	0.423127		1204.02	54.8182		1201.6	58.9808		1205.17	36.3226		1192.32	35.1936		1185.97	69.3333		1209.23	51.9167
1200.36	0.218799		1199.61	0.368857		1204.03	58.1591		1201.61	65		1205.18	34.6129		1192.34	31.871		1185.98	65.75		1209.24	54.1667
1200.37	0.175209		1199.62	0.388835		1204.04	58.8409		1201.62	57.5577		1205.19	41.3226		1192.35	43.2903		1185.99	65.1875		1209.25	51.6667
1200.38	0.24001		1199.63	0.435352		1204.05	63.5682		1201.63	54.9231		1205.21	41.0645		1192.36	42.6452		1186.01	66.5208		1209.27	55.6042
1200.4	0.277237		1199.64	0.408814		1204.07	61.9091		1201.64	49.5769		1205.22	36.9355		1192.37	33.3871		1186.02	64.125		1209.28	51.5208
1200.41	0.2801		1199.65	0.440422		1204.08	73.1591		1201.65	52.5		1205.23	37.8064		1192.38	37.6129		1186.03	65.5833		1209.29	47.0625
1200.42	0.253162		1199.67	0.483062		1204.09	60.2955		1201.67	53.5385		1205.24	34.3871		1192.4	32.3871		1186.04	64.3125		1209.3	40.6667
1200.43	0.237465		1199.68	0.616054		1204.1	51.0455		1201.68	62.8846		1205.25	27.7742		1192.41	34.2581		1186.05	56.3958		1209.32	36.6042
1200.44	0.239374		1199.69	0.721612		1204.11	49.4318		1201.69	68.4808		1205.27	29.4194		1192.42	28.8065		1186.06	51		1209.33	42.2083
1200.46	0.19939		1199.7	0.739503		1204.13	50.2727		1201.7	68.3077		1205.28	30.5484		1192.43	40.0645		1186.08	51.625		1209.34	53.0625
1200.47	0.204905		1199.71	0.860865		1204.14	54.6591		1201.71	70.7308		1205.29	25.9677		1192.44	45.2903		1186.09	48.1875		1209.35	55.125
1200.48	0.234495		1199.73	0.967616		1204.15	49.7955		1201.73	68.3461		1205.3	34.7419		1192.45	41.5484		1186.1	50.2083		1209.36	45.9167
1200.49	0.182739		1199.74	0.902611		1204.16	50.6136		1201.74	84.1346		1205.31	39		1192.47	38.4194		1186.11	49.8958		1209.38	44.1458
1200.51	0.200769		1199.75	1.00757		1204.17	58.6591		1201.75	81.8077		1205.33	38.7419		1192.48	36.3871		1186.12	48.5208		1209.39	35.5417
1200.52	0.191754		1199.76	1.05409		1204.19	53.3182		1201.76	78.8846		1205.34	42.8064		1192.49	42.9677		1186.14	55.1667		1209.4	38.8542
1200.53	0.194193		1199.77	0.899629		1204.2	51.7955		1201.78	67.9231		1205.35	38		1192.5	44.3226		1186.15	49.0833		1209.41	40.7917
1200.54	0.219647		1199.79	0.811366		1204.21	50.8636		1201.79	67.5577		1205.36	35.7097		1192.52	52		1186.16	44.8958		1209.42	44.0208
1200.55	0.204481		1199.8	0.831643		1204.22	46.8864		1201.8	62.7692		1205.37	34.2258		1192.53	49.0645		1186.17	44.4375		1209.43	55.5208
1200.57	0.177754		1199.81	0.8716		1204.23	45.8864		1201.81	67.7115		1205.39	38.4194		1192.54	53.3548		1186.18	48.1042		1209.45	61.7292
1200.58	0.149648		1199.82	0.89784		1204.25	46.1591		1201.82	63.0385		1205.4	36.4839		1192.55	53.129		1186.19	51.8333		1209.46	53.6458
1200.59	0.14074		1199.83	0.8057		1204.26	42.5227		1201.84	59.8269		1205.41	41.6129		1192.56	51.5484		1186.21	62.0417		1209.47	58.8958
1200.6	0.160785		1199.85	0.779758		1204.27	41.8182		1201.85	58.5769		1205.42	43.129		1192.58	42.3226		1186.22	49.5625		1209.48	54.8333
1200.61	0.166936		1199.86	0.759183		1204.28	45.8864		1201.86	66.7115		1205.43	39.2903		1192.59	36.9677		1186.23	47.3125		1209.49	53.7917
1200.62	0.163224		1199.87	0.718928		1204.29	48		1201.87	71.0192		1205.45	33.2903		1192.6	35.0968		1186.24	49.2917		1209.51	49.125
1200.64	0.182102		1199.88	0.756798		1204.31	58		1201.88	65.5192		1205.46	35.9355		1192.61	34.7742		1186.26	48.5		1209.52	39.5833
1200.65	0.187299		1199.89	0.796755		1204.32	52.6364		1201.89	61.6538		1205.47	34.9677		1192.62	25.3226		1186.27	56.5625		1209.53	41.4167
1200.66	0.213602		1199.91	0.746063		1204.33	52.5227		1201.91	61.4808		1205.48	37.0968		1192.63	25.7419		1186.28	57.1458		1209.54	48.6458
1200.67	0.212329		1199.92	0.785125		1204.34	51.75		1201.92	61.5962		1205.49	42.5484		1192.65	24.1613		1186.29	51.8542		1209.56	46.375
1200.68	0.202041		1199.93	0.814049		1204.35	60.5909		1201.93	71.9615		1205.51	51.2258		1192.66	25.5161		1186.3	49.2708		1209.57	49.2292
1200.7	0.199178		1199.94	0.717437		1204.37	51.5227		1201.94	76.9231		1205.52	62.0323		1192.67	28.3226		1186.31	54.5		1209.58	46.25
1200.71	0.23195		1199.95	0.74815		1204.38	47.1364		1201.95	73.3461		1205.53	54.8387		1192.68	38.6774		1186.33	52.1667		1209.59	40.1667
1200.72	0.254116		1199.97	0.863847		1204.39	41.7955		1201.97	73.9231		1205.54	50.2258		1192.69	33.5806		1186.34	51.8125		1209.6	37.9583
1200.73	0.256131		1199.98	0.813453		1204.4	44.2727		1201.98	74.5577		1205.55	46.6129		1192.71	26.5806		1186.35	51.75		1209.62	44.1875
1200.74	0.237253		1199.99	0.708491		1204.41	40.8409		1201.99	65.9808		1205.57	40.3226		1192.72	26.0645		1186.36	51.3333		1209.63	37.3125
1200.76	0.224314		1200	0.778565		1204.43	37.6364		1202	70.2308		1205.58	32.8387		1192.73	28.3226		1186.37	50.5417		1209.64	37.3958
1200.77	0.208193		1200.01	0.780056		1204.44	38.9545		1202.02	71.8269		1205.59	35.6129		1192.74	29.2903		1186.39	45.0208		1209.65	46.9583
1200.78	0.210208		1200.03	0.667342		1204.45	43.3409		1202.03	72.4615		1205.6	27.1613		1192.75	34.1613		1186.4	40.1875		1209.66	44.4375
1200.79	0.231207		1200.04	0.637523		1204.46	47.3864		1202.04	58.8654		1205.61	29.3226		1192.77	43.8064		1186.41	37.3542		1209.67	49.0833
1200.8	0.256555		1200.05	0.602039		1204.47	48.2273		1202.05	57.6731		1205.63	32		1192.78	49.3871		1186.42	39.6875		1209.69	55.7708
1200.82	0.256874		1200.06	0.654221		1204.49	46.7045		1202.06	52.3077		1205.64	37.2903		1192.79	44.4194		1186.43	37.6042		1209.7	54.4583
1200.83	0.27257		1200.07	0.664062		1204.5	46.5909		1202.08	61.1346		1205.65	44.129		1192.8	47.3548		1186.44	40.0833		1209.71	58
1200.84	0.252631		1200.09	0.695073		1204.51	50.0682		1202.09	58.6154		1205.66	42.6129		1192.81	38.5806		1186.46	39.375		1209.72	62.4167
1200.85	0.26101		1200.1	0.63961		1204.52	54.9545		1202.1	55.2692		1205.67	42.4839		1192.83	38.0323		1186.47	36.7917		1209.73	57.5
1200.86	0.211587		1200.11	0.652432		1204.53	55.2955		1202.11	55.2308		1205.69	42.871		1192.84	42.2903		1186.48	32.0208		1209.75	61.8958
1200.88	0.211056		1200.12	0.604126		1204.55	48.7955		1202.12	57.4231		1205.7	44.0968		1192.85	40.0968		1186.49	35.0625		1209.76	64.5833
1200.89	0.22145		1200.13	0.656309		1204.56	45.2273		1202.13	64.5961		1205.71	34.2903		1192.86	53.3226		1186.51	36.1667		1209.77	70.8125
1200.9	0.249131		1200.14	0.684636		1204.57	43.3636		1202.15	66.8077		1205.72	35.7419		1192.87	49.9032		1186.52	33.5		1209.78	60.0208
1200.91	0.322524		1200.16	0.627087		1204.58	39.6818		1202.16	68.8461		1205.73	36.871		1192.88	56.6774		1186.53	32.9792		1209.8	67.2708
1200.92	0.492111		1200.17	0.578184		1204.59	41.1364		1202.17	69.6154		1205.75	33.5484		1192.9	80.0323		1186.54	33.2083		1209.81	67.6667
1200.94	0.565504		1200.18	0.553136		1204.61	45.4545		1202.18	69.7885		1205.76	37.5806		1192.91	85.6452		1186.55	31.25		1209.82	68.7292
1200.95	0.510565		1200.19	0.605021		1204.62	42.8409		1202.19	60.9808		1205.77	39.1936		1192.92	77.5484		1186.56	31.4792		1209.83	65.0208
1200.96	0.408855		1200.2	0.661676		1204.63	45.6136		1202.21	60.75		1205.78	35.7419		1192.93	71.9032		1186.58	32.7292		1209.84	76.1667
1200.97	0.374068		1200.22	0.70044		1204.64	49.5227		1202.22	68.7885		1205.79	48.5161		1192.94	63.2581		1186.59	30.6875		1209.86	72.7083
1200.98	0.361871		1200.23	0.708193		1204.65	46.75		1202.23	69.3654		1205.81	58.7742		1192.96	47.5484		1186.6	30.875		1209.87	67.8125
1201	0.353281		1200.24	0.716244		1204.67	44.6818		1202.24	71.8077		1205.82	49.6774		1192.97	45.5484		1186.61	34.4583		1209.88	68.2292
1201.01	0.386265		1200.25	0.698055		1204.68	52.5682		1202.26	68.3461		1205.83	57.8064		1192.98	43.6452		1186.62	36.2083		1209.89	70.9167
1201.02	0.388916		1200.27	0.75471		1204.69	59.3182		1202.27	65.0961		1205.84	51.7419		1192.99	49.3548		1186.64	50.5208		1209.9	64.0833
1201.03	0.355084		1200.28	0.751132		1204.7	69.0227		1202.28	59.3269		1205.85	51.0968		1193.01	53.1936		1186.65	50.1458		1209.92	73.3125
1201.04	0.368235		1200.29	0.69716		1204.71	68.7955		1202.29	56		1205.87	58.2903		1193.02	58.9032		1186.66	60.6458		1209.93	71.2292
1201.06	0.365796		1200.3	0.673007		1204.73	64.2955		1202.3	52.8077		1205.88	61.6129		1193.03	57.6129		1186.67	54.125		1209.94	69.3542
1201.07	0.284025		1200.31	0.568344		1204.74	60.5682		1202.32	54.1731		1205.89	64.5161		1193.04	60.4516		1186.68	53.25		1209.95	65.9792
1201.08	0.278616		1200.33	0.505725		1204.75	62.2045		1202.33	69.8461		1205.9	61.3226		1193.05	64.3548		1186.69	60.25		1209.96	64.1042
1201.09	0.275858		1200.34	0.508706		1204.76	65.6364		1202.34	74.6154		1205.91	52.4516		1193.06	58.9677		1186.71	64.7292		1209.98	64.2917
1201.1	0.238207		1200.35	0.541805		1204.77	69.6591		1202.35	63.1731		1205.93	48.9032		1193.08	51.871		1186.72	64.1458		1209.99	61.8333
1201.12	0.230677		1200.36	0.678971		1204.79	68.6591		1202.36	54.9231		1205.94	41.7419		1193.09	61.2581		1186.73	65.375		1210	60.7083
1201.13	0.242131		1200.37	0.757394		1204.8	65.6136		1202.37	55.4423		1205.95	34.7097		1193.1	64.3226		1186.74	67.9583		1210.01	56.4583
1201.14	0.200981		1200.38	0.757096		1204.81	61.5909		1202.39	53.5		1205.96	31.2581		1193.11	55.4839		1186.76	74.2083		1210.02	56.1875
1201.15	0.186769		1200.4	0.713859		1204.82	65.4545		1202.4	50.5962		1205.97	33.2581		1193.12	51.0968		1186.77	76.0417		1210.04	63.5
1201.16	0.202254		1200.41	0.635138		1204.83	58.9318		1202.41	48.9038		1205.99	40.7742		1193.14	47.9032		1186.78	66.3958		1210.05	71.5625
1201.18	0.194829		1200.42	0.681953		1204.85	60.4545		1202.42	46.0577		1206	38		1193.15	39.8064		1186.79	64.3542		1210.06	59.1042
1201.19	0.179345		1200.43	0.639312		1204.86	60.6364		1202.43	45.1346		1206.01	42.871		1193.16	35.4516		1186.8	56.6042		1210.07	56.2708
1201.2	0.163224		1200.44	0.550452		1204.87	60.4773		1202.45	48		1206.02	42.2581		1193.17	42.9032		1186.81	55.25		1210.08	55.9583
1201.21	0.183481		1200.46	0.506619		1204.88	58.1818		1202.46	42.5		1206.03	47.4194		1193.18	36.2581		1186.83	55.0833		1210.1	54.9375
1201.22	0.206178		1200.47	0.47352		1204.89	59.8864		1202.47	39.0192		1206.05	44.5484		1193.2	41		1186.84	58.4375		1210.11	53.9792
1201.24	0.217208		1200.48	0.539121		1204.91	74.0455		1202.48	45.0962		1206.06	37.2581		1193.21	42.0323		1186.85	55.3333		1210.12	53.2917
1201.25	0.212541		1200.49	0.627385		1204.92	67.1591		1202.49	44.5962		1206.07	46.5806		1193.22	36.4839		1186.86	51.9583		1210.13	51.25
1201.26	0.195148		1200.51	0.57222		1204.93	69.1364		1202.51	45.0769		1206.08	49.1936		1193.23	34.9677		1186.87	54.875		1210.14	58.2292
1201.27	0.168951		1200.52	0.54926		1204.94	82.9773		1202.52	46.7692		1206.09	46.9032		1193.24	38.7742		1186.89	60.75		1210.16	61.6875
1201.28	0.153891		1200.53	0.605915		1204.95	90.1136		1202.53	49.1538		1206.11	39.3871		1193.26	37.2581		1186.9	62.6667		1210.17	62.1875
1201.3	0.176163		1200.54	0.548067		1204.97	85.0909		1202.54	48.1538		1206.12	39.9032		1193.27	39.9032		1186.91	64.3958		1210.18	62.25
1201.31	0.204693		1200.55	0.449665		1204.98	81.2045		1202.55	46.6538		1206.13	29.5161		1193.28	48.4194		1186.92	64.4375		1210.19	60.9375
1201.32	0.20342		1200.57	0.38973		1204.99	78.0909		1202.57	45.5577		1206.14	33.5806		1193.29	54.871		1186.93	69.6042		1210.2	59.1875
1201.33	0.202996		1200.58	0.311009		1205	75.25		1202.58	41.8269		1206.15	31.129		1193.3	43.4839		1186.94	76.3542		1210.22	59.0208
1201.34	0.182208		1200.59	0.319656		1205.01	80.8864		1202.59	41.6923		1206.17	25.6129		1193.32	37.5161		1186.96	83.3125		1210.23	53.6458
1201.36	0.180405		1200.6	0.406727		1205.03	80.1364		1202.6	45.6154		1206.18	34.7742		1193.33	41.3226		1186.97	81.5417		1210.24	58.3542
1201.37	0.161315		1200.61	0.4276		1205.04	88.0227		1202.61	50.5962		1206.19	39.4516		1193.34	42.2581		1186.98	80.9375		1210.25	52.2292
1201.38	0.177118		1200.62	0.407025		1205.05	80.2955		1202.63	54.4808		1206.2	35.8387		1193.35	51.5484		1186.99	82.4167		1210.27	44.625
1201.39	0.196526		1200.64	0.466066		1205.06	75.1591		1202.64	56.0769		1206.21	34.7419		1193.36	44.3871		1187.01	84.1875		1210.28	46.1875
1201.4	0.189633		1200.65	0.484852		1205.07	65.3182		1202.65	67.9231		1206.23	32.3226		1193.38	41.9677		1187.02	86.625		1210.29	52.6667
1201.41	0.17383		1200.66	0.465171		1205.09	57.9091		1202.66	73.8077		1206.24	29.3871		1193.39	37.0968		1187.03	84.4167		1210.3	48.1042
1201.43	0.158345		1200.67	0.506023		1205.1	49.5		1202.67	70.5192		1206.25	35.1936		1193.4	42.4194		1187.04	75.5208		1210.31	44.4167
1201.44	0.182739		1200.68	0.477993		1205.11	52.3636		1202.69	60.6731		1206.26	34.6774		1193.41	42		1187.05	73.3958		1210.33	45.3542
1201.45	0.203208		1200.7	0.550452		1205.12	46.5455		1202.7	63.5577		1206.27	33.8064		1193.42	34.1936		1187.07	67.7708		1210.34	57.6667
1201.46	0.209041		1200.71	0.682847		1205.13	52.1818		1202.71	65.5192		1206.29	30.9355		1193.43	35.129		1187.08	64.625		1210.35	62.0833
1201.47	0.19992		1200.72	0.712964		1205.15	59.9318		1202.72	74.0961		1206.3	42.7742		1193.45	40.7742		1187.09	68.9375		1210.36	57.7708
1201.49	0.192814		1200.73	0.908873		1205.16	54		1202.73	78.3269		1206.31	45.6774		1193.46	43.5484		1187.1	58.1458		1210.37	61.5625
1201.5	0.200238		1200.74	0.936902		1205.17	53.8864		1202.75	86.8654		1206.32	42.9355		1193.47	41.1936		1187.11	54.6458		1210.38	66.5208
1201.51	0.21095		1200.76	0.824486		1205.18	63.6136		1202.76	78.8461		1206.33	38.0645		1193.48	38.7097		1187.12	59.6875		1210.4	59.5625
1201.52	0.216784		1200.77	0.737117		1205.19	55.3182		1202.77	68.6731		1206.35	45.2258		1193.49	40.7419		1187.14	63.0833		1210.41	50.1667
1201.54	0.221662		1200.78	0.656607		1205.21	51.4545		1202.78	65.5769		1206.36	41.3548		1193.51	47.4839		1187.15	59.0625		1210.42	54.0833
1201.55	0.236935		1200.79	0.721015		1205.22	51.2273		1202.79	60.6154		1206.37	45.0323		1193.52	43.4516		1187.16	66.875		1210.43	49.1042
1201.56	0.223783		1200.8	0.872196		1205.23	49.6818		1202.81	58.3269		1206.38	45.7742		1193.53	40.871		1187.17	59.3958		1210.44	47.0833
1201.57	0.201617		1200.82	0.823293		1205.24	41.3182		1202.82	57.0577		1206.39	36.6774		1193.54	39.9032		1187.18	59.375		1210.46	50.125
1201.58	0.147952		1200.83	0.779758		1205.25	41.5		1202.83	66.75		1206.41	40.5161		1193.55	39.9032		1187.2	58.3542		1210.47	44.2708
1201.6	0.186557		1200.84	0.860269		1205.27	51.0455		1202.84	70.3654		1206.42	37.7419		1193.57	26.6774		1187.21	55.5		1210.48	49.0208
1201.61	0.185814		1200.85	0.847745		1205.28	49.4091		1202.85	70		1206.43	39.0645		1193.58	26.2581		1187.22	60.1458		1210.49	55.8958
1201.62	0.1733		1200.86	0.804508		1205.29	44.4773		1202.87	58.0577		1206.44	40.6452		1193.59	22.4516		1187.23	62.9375		1210.51	51.4375
1201.63	0.176163		1200.88	0.716543		1205.3	42.5227		1202.88	55.5385		1206.45	35.5161		1193.6	25.7419		1187.24	55.2917		1210.52	48.7292
1201.64	0.158557		1200.89	0.74159		1205.31	48.8182		1202.89	56.7308		1206.47	28.4516		1193.61	30.9677		1187.26	44.6667		1210.53	51.0208
1201.65	0.188784		1200.9	0.664956		1205.33	47.1364		1202.9	58.25		1206.48	28.871		1193.63	27.1613		1187.27	46.0625		1210.54	51.2083
1201.67	0.252525		1200.91	0.773794		1205.34	52.6364		1202.91	68.4808		1206.49	30.8065		1193.64	35.6452		1187.28	50.9375		1210.55	53.0417
1201.68	0.285509		1200.92	1.233		1205.35	56.4773		1202.93	96.1923		1206.5	32.6774		1193.65	36		1187.29	49.8542		1210.57	42.0208
1201.69	0.269601		1200.94	1.52761		1205.36	56.1364		1202.94	95.6731		1206.52	32.2581		1193.66	37.1936		1187.3	52.75		1210.58	41.0625
1201.7	0.250404		1200.95	1.33647		1205.37	52.7727		1202.95	87.4231		1206.53	41.2258		1193.67	39.5484		1187.32	51.1042		1210.59	45.0417
1201.71	0.259631		1200.96	1.06333		1205.39	49.5455		1202.96	81.4615		1206.54	32.129		1193.69	40.5161		1187.33	60.7708		1210.6	42.875
1201.73	0.248601		1200.97	0.905891		1205.4	45.0682		1202.97	77.3461		1206.55	26.1613		1193.7	32.5484		1187.34	58.9583		1210.61	41.8125
1201.74	0.210102		1200.98	0.867723		1205.41	45.9545		1202.99	86.4615		1206.56	22.1613		1193.71	35.3871		1187.35	54.9375		1210.63	45.875
1201.75	0.229935		1201	0.721313		1205.42	45.9091		1203	81.5		1206.58	22.0968		1193.72	31.5484		1187.36	55.6875		1210.64	47.5833
1201.76	0.241601		1201.01	0.817031		1205.43	40.3182		1203.01	72.1731		1206.59	17.3548		1193.73	35.8064		1187.37	54.125		1210.65	45.5417
1201.78	0.230783		1201.02	0.858181		1205.45	44.5682		1203.02	68.4808		1206.6	22.6774		1193.74	40.2258		1187.39	51.8542		1210.66	52.8125
1201.79	0.233223		1201.03	0.800929		1205.46	38.5		1203.03	69.0577		1206.61	32.1936		1193.76	49.1613		1187.4	59.7708		1210.67	53
1201.8	0.282222		1201.04	0.88472		1205.47	39.0682		1203.05	70.7885		1206.62	30.5806		1193.77	42.6129		1187.41	53.25		1210.69	52.1458
1201.81	0.29113		1201.06	0.805402		1205.48	41.5909		1203.06	71.9808		1206.63	37.3226		1193.78	35.8387		1187.42	45.6875		1210.7	53.3333
1201.82	0.228026		1201.07	0.696266		1205.49	50.0455		1203.07	73.6154		1206.65	37.0968		1193.79	35.129		1187.43	41.4792		1210.71	59
1201.84	0.188572		1201.08	0.704317		1205.51	47.8182		1203.08	73.7115		1206.66	41.6129		1193.81	47.6129		1187.45	37.625		1210.72	53.9375
1201.85	0.184011		1201.09	0.64617		1205.52	42.8864		1203.09	69.5769		1206.67	48.3548		1193.82	42.9355		1187.46	42.6458		1210.73	55.0208
1201.86	0.175209		1201.1	0.673902		1205.53	43.0455		1203.11	61.0962		1206.68	50		1193.83	35.6452		1187.47	46.25		1210.75	62.5417
1201.87	0.186133		1201.12	0.666149		1205.54	46.1136		1203.12	53.0769		1206.69	51.3871		1193.84	33.6452		1187.48	44.2917		1210.76	68.3125
1201.88	0.214768		1201.13	0.655712		1205.55	47.1591		1203.13	50.4423		1206.71	49.2258		1193.85	35.4194		1187.49	42.2708		1210.77	68.375
1201.89	0.205223		1201.14	0.583253		1205.57	40.8182		1203.14	52.3846		1206.72	40.0968		1193.87	49.8064		1187.51	44.0625		1210.78	54.6042
1201.91	0.234177		1201.15	0.582358		1205.58	46.75		1203.15	54.8077		1206.73	28.2581		1193.88	42.9032		1187.52	48.9167		1210.79	59.5625
1201.92	0.283388		1201.16	0.60353		1205.59	41.7955		1203.17	59.2885		1206.74	31.7097		1193.89	38.9032		1187.53	53.4792		1210.81	60.5208
1201.93	0.3081		1201.18	0.604722		1205.6	39.6364		1203.18	63.6346		1206.76	30.4516		1193.9	52.9677		1187.54	54.3333		1210.82	53.2917
1201.94	0.27957		1201.19	0.671814		1205.61	42.8409		1203.19	64.1539		1206.77	36.3548		1193.91	54.0645		1187.55	56.1458		1210.83	52.2708
1201.95	0.27151		1201.2	0.75143		1205.63	47.3409		1203.2	65.4423		1206.78	43.5484		1193.92	50.7419		1187.57	53.3958		1210.84	55.2083
1201.97	0.232798		1201.21	0.755903		1205.64	46.75		1203.21	62.8654		1206.79	51.7742		1193.94	52.7742		1187.58	59.6667		1210.85	58.125
1201.98	0.22092		1201.22	0.753518		1205.65	49.1818		1203.23	64.4231		1206.8	55.129		1193.95	45.1613		1187.59	53.5208		1210.87	61.5417
1201.99	0.250298		1201.24	0.824784		1205.66	60.2273		1203.24	59.0962		1206.82	48.1936		1193.96	37.5161		1187.6	48.3333		1210.88	75.625
1202	0.251995		1201.25	0.915731		1205.67	62.8182		1203.25	56.0577		1206.83	51.5161		1193.97	41.6452		1187.61	47.1042		1210.89	79.6458
1202.02	0.240647		1201.26	0.947637		1205.69	58.5455		1203.26	60.0962		1206.84	58.4516		1193.98	50.8387		1187.62	44.25		1210.9	78.1875
1202.03	0.250828		1201.27	0.966125		1205.7	59.5227		1203.27	47.8846		1206.85	60.0968		1194	45.4194		1187.64	47.4167		1210.91	74.5
1202.04	0.232798		1201.28	0.859076		1205.71	56.0455		1203.29	49.4808		1206.86	66		1194.01	41.6452		1187.65	48.0625		1210.93	69.5625
1202.05	0.226859		1201.3	0.771707		1205.72	59.4091		1203.3	50.2885		1206.88	87.0645		1194.02	44.0968		1187.66	44.5625		1210.94	73.125
1202.06	0.247753		1201.31	0.762463		1205.73	53.5		1203.31	51.7115		1206.89	83.8387		1194.03	50.9032		1187.67	54.4583		1210.95	73.625
1202.08	0.246798		1201.32	0.666447		1205.75	60.3636		1203.32	47.4808		1206.9	73.5161		1194.04	51.8387		1187.68	64.4375		1210.96	74.375
1202.09	0.281373		1201.33	0.645276		1205.76	64.2045		1203.33	48.6538		1206.91	61.2581		1194.06	57.6452		1187.7	80.1042		1210.97	70.0625
1202.1	0.267586		1201.34	0.678971		1205.77	62.2955		1203.35	52.9423		1206.92	88.2581		1194.07	60.5806		1187.71	77.9792		1210.99	62.1667
1202.11	0.225162		1201.36	0.718928		1205.78	51.1591		1203.36	50.9615		1206.93	97.4839		1194.08	55.1936		1187.72	72.2292		1211	69.8125
1202.12	0.212753		1201.37	0.764849		1205.79	45.4773		1203.37	49		1206.95	92.4516		1194.09	52.6452		1187.73	69.25		1211.01	73.4167
1202.13	0.229829		1201.38	0.811366		1205.81	51.0227		1203.38	53.7308		1206.96	74.9677		1194.1	57.6452		1187.74	63.75		1211.02	83.3125
1202.15	0.195042		1201.39	0.643487		1205.82	51.1136		1203.39	63.3462		1206.97	67.7742		1194.12	50.2258		1187.76	66.4167		1211.04	76.4167
1202.16	0.204799		1201.4	0.658396		1205.83	48.7955		1203.41	54.3654		1206.98	58		1194.13	40.5806		1187.77	75.1875		1211.05	66.6667
1202.17	0.196738		1201.41	0.561485		1205.84	52.7955		1203.42	50.4038		1206.99	49.0968		1194.14	40.7742		1187.78	77.3125		1211.06	66.6875
1202.18	0.21339		1201.43	0.529281		1205.85	51.2955		1203.43	50.2115		1207.01	54.7742		1194.15	45.7097		1187.79	66.1875		1211.07	67.5208
1202.19	0.21095		1201.44	0.506917		1205.87	50.5909		1203.44	45.6154		1207.02	53.5161		1194.16	42.4516		1187.8	66.8958		1211.08	61.0208
1202.21	0.21742		1201.45	0.481571		1205.88	60.9773		1203.45	40.2115		1207.03	50.0968		1194.17	48.0323		1187.82	64.2917		1211.1	64
1202.22	0.240116		1201.46	0.497077		1205.89	67.2955		1203.47	45.25		1207.04	56.4839		1194.19	48.871		1187.83	66.9167		1211.11	70.9583
1202.23	0.227601		1201.47	0.550751		1205.9	68.9545		1203.48	45.4038		1207.06	61.6774		1194.2	39.0968		1187.84	69.6042		1211.12	67.5833
1202.24	0.204693		1201.49	0.479484		1205.91	60.3864		1203.49	38.9038		1207.07	54.0323		1194.21	38.2258		1187.85	70.9375		1211.13	66.2083
1202.26	0.19186		1201.5	0.491113		1205.93	61.5455		1203.5	38.8654		1207.08	45.9032		1194.22	42.129		1187.86	85.25		1211.14	65.1458
1202.27	0.208087		1201.51	0.461593		1205.94	54.6364		1203.51	41.3462		1207.09	50.9677		1194.23	35.0968		1187.88	73.75		1211.15	64.375
1202.28	0.188254		1201.52	0.529281		1205.95	57.5		1203.53	41.9231		1207.1	52.3226		1194.25	46.2581		1187.89	77.7292		1211.17	61.1667
1202.29	0.176057		1201.54	0.463382		1205.96	56.75		1203.54	40.5385		1207.12	39.6452		1194.26	43.4194		1187.9	76.4583		1211.18	55.2917
1202.3	0.198117		1201.55	0.384959		1205.97	52.3182		1203.55	55.5		1207.13	33.6774		1194.27	34.5161		1187.91	75.4167		1211.19	58.4583
1202.32	0.234389		1201.56	0.329496		1205.99	50.4318		1203.56	50.3462		1207.14	29.2258		1194.28	43.1936		1187.92	70.125		1211.2	68.75
1202.33	0.217738		1201.57	0.369155		1206	51.2273		1203.57	44.2308		1207.15	32.6452		1194.3	41.2903		1187.93	70.0625		1211.21	75.8125
1202.34	0.243298		1201.58	0.394501		1206.01	62.0455		1203.59	49.9231		1207.16	33.8387		1194.31	35.1936		1187.95	57.5625		1211.23	71.4583
1202.35	0.262177		1201.6	0.40613		1206.02	64.0909		1203.6	48.3462		1207.17	35.2903		1194.32	32.7742		1187.96	55.5		1211.24	63.3958
1202.36	0.27851		1201.61	0.396886		1206.03	71.0682		1203.61	51.9038		1207.19	37.4194		1194.33	33.3548		1187.97	57.5417		1211.25	56.0625
1202.37	0.260586		1201.62	0.350966		1206.05	60		1203.62	50.5769		1207.2	43		1194.34	43.2258		1187.98	59.8542		1211.26	58.6458
1202.39	0.255707		1201.63	0.428494		1206.06	52.8864		1203.63	39.9038		1207.21	42.4194		1194.36	42.7097		1187.99	57.0208		1211.28	57.9583
1202.4	0.203526		1201.64	0.48008		1206.07	50.7045		1203.65	45.9423		1207.22	45.871		1194.37	36.3548		1188.01	64.6042		1211.29	56.125
1202.41	0.208299		1201.65	0.428196		1206.08	47.5		1203.66	62.25		1207.23	40.2258		1194.38	43.6129		1188.02	61.3333		1211.3	61.2083
1202.42	0.165769		1201.67	0.469644		1206.09	50.25		1203.67	60.25		1207.25	31.9355		1194.39	53.3548		1188.03	61.8125		1211.31	66.75
1202.43	0.163224		1201.68	0.53614		1206.11	51.7045		1203.68	61		1207.26	35.4516		1194.4	42.6774		1188.04	61.5625		1211.32	63.0625
1202.45	0.184224		1201.69	0.549856		1206.12	50.3182		1203.69	66.7885		1207.27	35.6452		1194.41	35.9355		1188.05	59.2083		1211.34	59.125
1202.46	0.196738		1201.7	0.656905		1206.13	51.1136		1203.71	68.3846		1207.28	32.4194		1194.43	34.4839		1188.07	58.5208		1211.35	56.8333
1202.47	0.186451		1201.71	0.938095		1206.14	49.5682		1203.72	70		1207.3	34.5484		1194.44	30.6774		1188.08	66.4792		1211.36	47.375
1202.48	0.214662		1201.73	0.991172		1206.15	54.2955		1203.73	74.6346		1207.31	39.0323		1194.45	33.5161		1188.09	65.75		1211.37	50.0208
1202.49	0.229829		1201.74	0.987892		1206.17	60.8636		1203.74	61.7885		1207.32	38.7419		1194.46	39.2903		1188.1	62.875		1211.38	51.8333
1202.51	0.219011		1201.75	0.874283		1206.18	70.3182		1203.75	59.1923		1207.33	45.2903		1194.47	41.0323		1188.11	53.8333		1211.4	55.375
1202.52	0.201511		1201.76	0.848937		1206.19	66.75		1203.77	55.2885		1207.34	36.0968		1194.49	38.7097		1188.12	45.5		1211.41	55.3333
1202.53	0.193026		1201.78	0.823293		1206.2	66		1203.78	61.9808		1207.36	31.0968		1194.5	43.3226		1188.14	44.1042		1211.42	44.9375
1202.54	0.187723		1201.79	0.937201		1206.21	61.3636		1203.79	64.3077		1207.37	31.9677		1194.51	40.5484		1188.15	54.9792		1211.43	38.6042
1202.55	0.166724		1201.8	1.00787		1206.23	51.5455		1203.8	62.7885		1207.38	43.6129		1194.52	35.2581		1188.16	54.4167		1211.44	44.6875
1202.57	0.146255		1201.81	0.973878		1206.24	53.9773		1203.81	70.3269		1207.39	40.3548		1194.53	26.9355		1188.17	64.3958		1211.46	51.4792
1202.58	0.186027		1201.82	0.887702		1206.25	55.2045		1203.83	68		1207.4	32.4839		1194.55	24.1935		1188.18	60.1042		1211.47	51.9583
1202.59	0.172875		1201.84	0.785424		1206.26	58.1818		1203.84	71.2115		1207.41	35.9355		1194.56	30.5161		1188.2	57.7083		1211.48	47.4583
1202.6	0.164391		1201.85	0.919309		1206.27	53.9545		1203.85	73.5385		1207.43	36.0968		1194.57	33.0968		1188.21	67.3125		1211.49	49.1042
1202.61	0.163436		1201.86	0.92408		1206.29	52.0455		1203.86	67.1154		1207.44	44.4516		1194.58	39		1188.22	70.1458		1211.5	50.4583
1202.63	0.17139		1201.87	0.88144		1206.3	44.3864		1203.87	73.0192		1207.45	40.3548		1194.59	36.2903		1188.23	59.1042		1211.52	50.1042
1202.64	0.143497		1201.88	0.71863		1206.31	42.8182		1203.89	69.9039		1207.46	36.6129		1194.61	40.1613		1188.24	54.7917		1211.53	50.6875
1202.65	0.167466		1201.89	0.615755		1206.32	43.2955		1203.9	68.0961		1207.48	36.3548		1194.62	40.129		1188.26	56.3333		1211.54	48.0625
1202.66	0.244147		1201.91	0.668534		1206.33	53.3182		1203.91	70.0961		1207.49	43.6774		1194.63	36.2258		1188.27	63.8333		1211.55	45.0833
1202.67	0.232056		1201.92	0.772303		1206.35	48.1136		1203.92	68.7115		1207.5	49.7742		1194.64	34.4516		1188.28	55.1458		1211.56	43.4375
1202.69	0.234601		1201.93	0.788405		1206.36	44.5909		1203.93	64.2308		1207.51	46.8387		1194.65	32.3548		1188.29	49.0625		1211.58	43.8125
1202.7	0.207662		1201.94	0.730557		1206.37	48		1203.95	59.1346		1207.52	46.9032		1194.66	39.4194		1188.3	48.8125		1211.59	38.375
1202.71	0.225692		1201.95	0.724593		1206.38	45.9545		1203.96	65.3461		1207.54	40.5161		1194.68	34.7097		1188.32	52.5833		1211.6	34.9583
1202.72	0.225374		1201.97	0.607108		1206.39	46.5		1203.97	64.0961		1207.55	34.0645		1194.69	33.4194		1188.33	55.8333		1211.61	33.8333
1202.73	0.255813		1201.98	0.51467		1206.41	46.2273		1203.98	80.8461		1207.56	27.871		1194.7	32.3871		1188.34	53.1458		1211.62	33.2917
1202.75	0.25804		1201.99	0.561187		1206.42	41.8409		1203.99	85.3077		1207.57	36.5161		1194.71	27.9355		1188.35	51.9583		1211.64	37.4375
1202.76	0.225692		1202	0.558504		1206.43	37.5682		1204.01	80.7692		1207.58	40.5806		1194.72	39.2581		1188.36	60.2917		1211.65	48.2917
1202.77	0.189208		1202.02	0.560889		1206.44	38.1364		1204.02	67.5385		1207.6	34.7097		1194.74	48.0968		1188.38	56.9167		1211.66	47.2708
1202.78	0.219859		1202.03	0.605617		1206.45	30.8182		1204.03	61.6154		1207.61	33.0968		1194.75	53.9355		1188.39	46.6667		1211.67	46.6042
1202.79	0.237571		1202.04	0.642592		1206.47	29.7954		1204.04	68.4808		1207.62	27.2903		1194.76	50.6452		1188.4	50.1875		1211.68	55.875
1202.81	0.209678		1202.05	0.593988		1206.48	32.1818		1204.05	72.1923		1207.63	24.871		1194.77	43.2258		1188.41	46.5625		1211.7	56.6458
1202.82	0.204799		1202.06	0.584148		1206.49	39.0455		1204.07	70.0577		1207.64	31.6129		1194.79	40.9677		1188.42	45.7083		1211.71	58.6667
1202.83	0.221768		1202.08	0.526299		1206.5	46.4318		1204.08	63.5577		1207.66	45.3226		1194.8	31.4516		1188.43	46.6875		1211.72	62.1667
1202.84	0.21392		1202.09	0.499463		1206.52	50.9318		1204.09	63.0192		1207.67	47.8064		1194.81	46.5806		1188.45	48.4167		1211.73	61.7917
1202.85	0.240753		1202.1	0.496779		1206.53	51.5		1204.1	66.2308		1207.68	42.5484		1194.82	53.9677		1188.46	40.4583		1211.74	62.3333
1202.87	0.222829		1202.11	0.526896		1206.54	46.5455		1204.11	57.9615		1207.69	36.5484		1194.83	68.4839		1188.47	38.6042		1211.76	61.3125
1202.88	0.231526		1202.12	0.52451		1206.55	42.2045		1204.13	50.8654		1207.7	36.8387		1194.85	80.3548		1188.48	33.7292		1211.77	66.5417
1202.89	0.211799		1202.13	0.495884		1206.56	42.4773		1204.14	46.5577		1207.72	46.3548		1194.86	92.6129		1188.49	38.8958		1211.78	58.8958
1202.9	0.24998		1202.15	0.51139		1206.58	44.9091		1204.15	52.0192		1207.73	51.6774		1194.87	102.581		1188.51	40.0208		1211.79	58.6458
1202.91	0.261434		1202.16	0.546874		1206.59	36		1204.16	54.8077		1207.74	43.9355		1194.88	122.129		1188.52	36.0625		1211.81	68.5417
1202.93	0.340554		1202.17	0.596075		1206.6	42.3182		1204.17	48.7115		1207.75	40.8387		1194.89	164.581		1188.53	40.9375		1211.82	69.7917
1202.94	0.445339		1202.18	0.725786		1206.61	46.3864		1204.19	49.9038		1207.76	36.8387		1194.9	399.258		1188.54	38.8125		1211.83	62.0208
1202.95	0.462839		1202.19	0.655116		1206.62	47.25		1204.2	46.6731		1207.78	36.7742		1194.92	1363.23		1188.55	38.6875		1211.84	60.5208
1202.96	0.421901		1202.21	0.605915		1206.63	51		1204.21	61.0769		1207.79	34.3548		1194.93	2638.61		1188.57	41.4167		1211.85	56.1458
1202.97	0.422007		1202.22	0.593988		1206.65	59.0682		1204.22	67.8269		1207.8	32.2258		1194.94	2434.48		1188.58	38.8542		1211.87	65.4375
1202.99	0.441203		1202.23	0.58713		1206.66	63.9545		1204.23	70.7692		1207.81	49.9355		1194.95	1636.16		1188.59	36.6458		1211.88	81.6667
1203	0.417446		1202.24	0.584446		1206.67	62.8636		1204.25	60.8654		1207.82	48.4839		1194.96	1013.42		1188.6	44.3542		1211.89	86.4167
1203.01	0.360493		1202.26	0.796457		1206.68	55.8409		1204.26	54.1538		1207.84	45.129		1194.98	583.097		1188.61	50.1458		1211.9	75.1667
1203.02	0.355932		1202.27	0.734135		1206.69	60.0455		1204.27	54.0385		1207.85	44.1613		1194.99	308.484		1188.63	50.125		1211.91	74.2708
1203.03	0.369402		1202.28	0.698949		1206.71	59.4545		1204.28	53.9615		1207.86	50.3548		1195	196.548		1188.64	46.8542		1211.92	67.2292
1203.05	0.318706		1202.29	0.712666		1206.72	61.3182		1204.29	63.4615		1207.87	64.0323		1195.01	137.968		1188.65	43.9375		1211.94	60.875
1203.06	0.278934		1202.3	0.669429		1206.73	59.5909		1204.31	62		1207.88	81.5806		1195.02	112.677		1188.66	53.2917		1211.95	68.125
1203.07	0.235768		1202.32	0.590409		1206.74	55.7045		1204.32	64.25		1207.9	79.4516		1195.04	106.806		1188.67	60.2917		1211.96	70.9375
1203.08	0.220071		1202.33	0.603231		1206.76	44.9091		1204.33	60.8654		1207.91	59.7419		1195.05	98.871		1188.68	65.2083		1211.97	63.0833
1203.09	0.21392		1202.34	0.592795		1206.77	45.2727		1204.34	64.2115		1207.92	54.4516		1195.06	87.6774		1188.7	56.9583		1211.98	58.375
1203.11	0.229829		1202.35	0.742783		1206.78	46.0682		1204.35	66.5385		1207.93	56.0645		1195.07	79.7097		1188.71	61.1042		1212	66.6667
1203.12	0.23651		1202.36	0.615159		1206.79	44.3864		1204.37	69		1207.94	57.9355		1195.08	68.3871		1188.72	65.3958		1212.01	70.6458
1203.13	0.211268		1202.37	0.636032		1206.8	56.0227		1204.38	60.9808		1207.96	50.9032		1195.1	63.9677		1188.73	64.2083		1212.02	63.8958
1203.14	0.223889		1202.39	0.656309		1206.82	48.9318		1204.39	54.8077		1207.97	47.6452		1195.11	59.5806		1188.74	66.1042		1212.03	66.2083
1203.15	0.222299		1202.4	0.72519		1206.83	44.0682		1204.4	50.4808		1207.98	39.9677		1195.12	55.0323		1188.76	66.5208		1212.05	61.4583
1203.17	0.217208		1202.41	0.715946		1206.84	41.8409		1204.41	45.0962		1207.99	44.8387		1195.13	55.3226		1188.77	67.125		1212.06	64.625
1203.18	0.211693		1202.42	0.692389		1206.85	56.3864		1204.43	39.2885		1208	48.6774		1195.14	51.1936		1188.78	72.4375		1212.07	61.5833
1203.19	0.204375		1202.43	0.623508		1206.86	75.4318		1204.44	40.0577		1208.02	55.1936		1195.15	50.6774		1188.79	62.6458		1212.08	55.5
1203.2	0.191754		1202.45	0.598162		1206.88	86.3636		1204.45	44.6154		1208.03	56.6129		1195.17	52.9032		1188.81	58.3333		1212.09	57.2917
1203.21	0.215299		1202.46	0.548067		1206.89	78.9773		1204.46	44.5385		1208.04	51.9032		1195.18	46.1613		1188.82	64.8125		1212.11	49.375
1203.23	0.22092		1202.47	0.602635		1206.9	72.3636		1204.47	47.8654		1208.05	45.7419		1195.19	45.6129		1188.83	66.7917		1212.12	51.1875
1203.24	0.227177		1202.48	0.549558		1206.91	80.3864		1204.49	44.9808		1208.06	36.7419		1195.2	35.4516		1188.84	57.8542		1212.13	55
1203.25	0.267479		1202.49	0.432669		1206.92	114.046		1204.5	45.1923		1208.08	28.3226		1195.21	32.2581		1188.85	58.1458		1212.14	52.9792
1203.26	0.245313		1202.51	0.449367		1206.93	112.909		1204.51	52.3462		1208.09	31.7742		1195.23	31		1188.86	62.4375		1212.15	60.5833
1203.27	0.221662		1202.52	0.503935		1206.95	102.909		1204.52	58.4615		1208.1	37.5806		1195.24	33.3871		1188.88	67.5625		1212.17	60.4375
1203.29	0.227389		1202.53	0.486939		1206.96	98.5227		1204.53	57.9615		1208.11	45.8387		1195.25	40.0645		1188.89	63.0417		1212.18	63.5
1203.3	0.213071		1202.54	0.526299		1206.97	84.75		1204.55	54.9615		1208.12	48.9355		1195.26	48.4516		1188.9	84.4583		1212.19	64.8958
1203.31	0.22548		1202.55	0.665851		1206.98	82.1818		1204.56	50.5577		1208.14	47.2903		1195.28	51.5806		1188.91	156.208		1212.2	57.7708
1203.32	0.23651		1202.57	0.644978		1206.99	88.6591		1204.57	45.6154		1208.15	44.9032		1195.29	48.5161		1188.92	209.729		1212.21	54.5833
1203.33	0.276388		1202.58	0.475608		1207.01	84.1364		1204.58	44.2308		1208.16	33.8064		1195.3	44.7097		1188.94	192.438		1212.23	49.1667
1203.35	0.26048		1202.59	0.43416		1207.02	77.5682		1204.59	39.3269		1208.17	36.8387		1195.31	40.5161		1188.95	145.604		1212.24	47.5833
1203.36	0.259631		1202.6	0.427003		1207.03	67.9545		1204.61	33.7308		1208.18	31.6129		1195.32	38.3871		1188.96	113.583		1212.25	47.7708
1203.37	0.249237		1202.61	0.427003		1207.04	65.3182		1204.62	35.4615		1208.2	34.5484		1195.34	44.9677		1188.97	101.792		1212.26	53.6667
1203.38	0.213814		1202.63	0.416865		1207.06	60.5227		1204.63	47.9615		1208.21	45.1936		1195.35	52.6774		1188.98	95.5833		1212.27	51.3333
1203.39	0.209147		1202.64	0.36677		1207.07	51.7045		1204.64	55.2692		1208.22	41.6452		1195.36	49.1613		1188.99	84.5417		1212.29	47.3333
1203.41	0.227389		1202.65	0.436843		1207.08	53.8409		1204.65	58.8077		1208.23	37.9355		1195.37	43.129		1189.01	86.5625		1212.3	44.1875
1203.42	0.240328		1202.66	0.475309		1207.09	55.2045		1204.67	63.7115		1208.24	36.8387		1195.38	44.5806		1189.02	87.2083		1212.31	54.2292
1203.43	0.207556		1202.67	0.540314		1207.1	43.8409		1204.68	61.5769		1208.26	35.871		1195.39	45.3871		1189.03	92.3125		1212.32	52.3542
1203.44	0.179981		1202.69	0.601442		1207.12	44.2727		1204.69	71		1208.27	29.7419		1195.41	43.3548		1189.04	82.7292		1212.34	48.4583
1203.45	0.186133		1202.7	0.601442		1207.13	41.9318		1204.7	73.2115		1208.28	39.2581		1195.42	42.8064		1189.06	73.375		1212.35	50.7708
1203.47	0.168209		1202.71	0.733539		1207.14	39.8636		1204.71	69.3269		1208.29	47.2903		1195.43	38.871		1189.07	62.9792		1212.36	57.25
1203.48	0.155057		1202.72	0.681356		1207.15	37.75		1204.73	72.7115		1208.31	44.6129		1195.44	43.0968		1189.08	59.0417		1212.37	55.2917
1203.49	0.160148		1202.73	0.732644		1207.16	35.3182		1204.74	66.3269		1208.32	39.6129		1195.45	57.6452		1189.09	59.2292		1212.38	56.5208
1203.5	0.144664		1202.75	0.753518		1207.17	42.7273		1204.75	67.4808		1208.33	46.2258		1195.47	101.29		1189.1	58.7292		1212.39	55.4792
1203.51	0.138831		1202.76	0.783634		1207.19	46.6364		1204.76	71.75		1208.34	44.3871		1195.48	123.548		1189.12	53.4375		1212.41	53.1667
1203.53	0.158982		1202.77	0.795562		1207.2	52.8864		1204.77	69.75		1208.35	39.9032		1195.49	103.355		1189.13	51.8125		1212.42	56.625
1203.54	0.179345		1202.78	0.744274		1207.21	54.9773		1204.79	69.0961		1208.37	44.1613		1195.5	89.4839		1189.14	46.0625		1212.43	54.6458
1203.55	0.183375		1202.79	0.637225		1207.22	58.5		1204.8	66.6731		1208.38	42.5806		1195.51	79.2581		1189.15	47.8542		1212.44	50.2292
1203.56	0.187087		1202.81	0.627683		1207.23	53.2273		1204.81	67		1208.39	34.0323		1195.53	72.6774		1189.16	52.6042		1212.45	51.7292
1203.57	0.181678		1202.82	0.738608		1207.25	60.9545		1204.82	66.3846		1208.4	30.9355		1195.54	66.7419		1189.17	53.7917		1212.47	48.7083
1203.59	0.190057		1202.83	0.697459		1207.26	56.6591		1204.83	70.9039		1208.41	34.6774		1195.55	69.3226		1189.19	57.8333		1212.48	45
1203.6	0.177436		1202.84	0.734732		1207.27	54.0909		1204.85	66.75		1208.42	26.6129		1195.56	60.2581		1189.2	56.1667		1212.49	49.0417
1203.61	0.175633		1202.85	0.785424		1207.28	50.0455		1204.86	63.9038		1208.44	20.1935		1195.57	48.7742		1189.21	54.25		1212.5	48.6458
1203.62	0.1698		1202.87	0.771409		1207.3	48.6818		1204.87	66.7115		1208.45	23.7419		1195.59	41.3548		1189.22	54.8958		1212.52	50.4375
1203.63	0.191966		1202.88	0.724295		1207.31	49.7273		1204.88	63.3654		1208.46	23.0968		1195.6	39.2581		1189.23	57.2083		1212.53	50.1667
1203.65	0.205966		1202.89	0.714455		1207.32	46.1591		1204.89	62.5385		1208.47	27.4194		1195.61	35.6129		1189.25	59.7083		1212.54	45.2917
1203.66	0.24245		1202.9	0.786616		1207.33	46.5682		1204.91	66.9423		1208.48	30.6129		1195.62	41.1613		1189.26	57.4583		1212.55	38.3958
1203.67	0.22898		1202.91	0.717437		1207.34	46.8636		1204.92	76.3654		1208.5	29.2258		1195.63	40.5484		1189.27	57.9583		1212.56	39.9167
1203.68	0.21795		1202.93	0.791089		1207.36	47.4318		1204.93	89.75		1208.51	27.6452		1195.65	40.8387		1189.28	59.7917		1212.58	38.1458
1203.69	0.215829		1202.94	0.838799		1207.37	45.2273		1204.94	114.077		1208.52	22.2903		1195.66	44.2581		1189.29	62.9167		1212.59	52.8958
1203.71	0.252207		1202.95	0.832835		1207.38	50.2727		1204.95	118.327		1208.53	25.2581		1195.67	43.0968		1189.31	59.5		1212.6	49.6667
1203.72	0.273949		1202.96	0.732346		1207.39	52.7045		1204.97	101.442		1208.55	26.6774		1195.68	40.2258		1189.32	58.8125		1212.61	50.5417
1203.73	0.233753		1202.97	0.770514		1207.4	48.7727		1204.98	90.8269		1208.56	29.5161		1195.69	36.129		1189.33	58.2083		1212.62	48.9792
1203.74	0.242768		1202.99	0.739503		1207.41	46.4545		1204.99	93.0192		1208.57	35		1195.7	25.8065		1189.34	53.1042		1212.64	52.7083
1203.75	0.271191		1203	0.774092		1207.43	48.75		1205	84.7885		1208.58	35.8064		1195.72	37.4839		1189.35	44.7917		1212.65	49.5208
1203.77	0.247434		1203.01	0.840886		1207.44	49.2045		1205.01	89.3654		1208.59	26.8065		1195.73	43.3226		1189.37	39.8125		1212.66	53.7292
1203.78	0.252101		1203.02	0.844763		1207.45	46.3182		1205.03	89.9423		1208.61	27.7419		1195.74	53.3548		1189.38	37.625		1212.67	56.3958
1203.79	0.238313		1203.03	0.825082		1207.46	42.25		1205.04	73.2115		1208.62	36.6774		1195.75	62.1613		1189.39	40.9375		1212.68	61.0208
1203.8	0.194299		1203.05	0.82389		1207.48	39.3182		1205.05	79.0192		1208.63	38.9677		1195.77	50.3226		1189.4	38.7708		1212.7	61.125
1203.81	0.18836		1203.06	0.727277		1207.49	43.0909		1205.06	69.9615		1208.64	35.9677		1195.78	41.1936		1189.41	39.4167		1212.71	69.9583
1203.83	0.192178		1203.07	0.66108		1207.5	51.4318		1205.07	70.9808		1208.65	37.5161		1195.79	43.0323		1189.42	42.3333		1212.72	66.8125
1203.84	0.178709		1203.08	0.607406		1207.51	50.5455		1205.09	72.6346		1208.66	31.7097		1195.8	42		1189.44	43.5625		1212.73	49.5833
1203.85	0.177754		1203.09	0.531667		1207.52	50.8409		1205.1	67.1539		1208.68	29.6452		1195.81	57.8064		1189.45	42.0208		1212.74	44.9375
1203.86	0.168421		1203.11	0.497375		1207.54	47.3409		1205.11	63.9615		1208.69	27.7742		1195.83	55.0645		1189.46	47.3333		1212.76	58.3125
1203.87	0.178709		1203.12	0.484553		1207.55	48.7045		1205.12	59.8846		1208.7	27.5161		1195.84	55.6129		1189.47	58.1042		1212.77	63.0625
1203.89	0.208299		1203.13	0.488131		1207.56	48.4318		1205.13	60.0962		1208.71	23.5806		1195.85	48.6452		1189.48	57.3542		1212.78	62.0625
1203.9	0.222511		1203.14	0.574606		1207.57	42.5455		1205.15	63.4615		1208.72	20.4194		1195.86	52.4839		1189.5	52.8958		1212.79	59.0833
1203.91	0.236616		1203.15	0.483957		1207.58	43.6818		1205.16	71.4231		1208.74	24.6452		1195.87	56.2581		1189.51	55.9167		1212.8	64.3958
1203.92	0.236829		1203.17	0.620526		1207.6	44.6136		1205.17	61.0192		1208.75	28.2258		1195.88	69.0645		1189.52	53.6667		1212.82	56.9583
1203.93	0.235026		1203.18	0.681356		1207.61	42.5		1205.18	59.5769		1208.76	28.0323		1195.9	81.6452		1189.53	47.6042		1212.83	58.8125
1203.95	0.271404		1203.19	0.747256		1207.62	47.5682		1205.19	50.9423		1208.77	26.6452		1195.91	135.032		1189.54	41.125		1212.84	64.3958
1203.96	0.263025		1203.2	0.760674		1207.63	54.2727		1205.21	51.5577		1208.79	27.4516		1195.92	403.613		1189.56	42.4375		1212.85	64.3958
1203.97	0.225798		1203.21	0.860269		1207.64	44.6136		1205.22	48.75		1208.8	31.7742		1195.93	700.097		1189.57	39.3125		1212.86	68.5833
1203.98	0.237253		1203.23	0.740099		1207.66	39.5227		1205.23	45.0962		1208.81	41.3548		1195.94	637.032		1189.58	33.5		1212.88	71.6458
1203.99	0.303221		1203.24	0.653327		1207.67	50.25		1205.24	49.3846		1208.82	52.8064		1195.96	438.774		1189.59	33.7292		1212.89	72.1667
1204.01	0.292615		1203.25	0.735626		1207.68	50.9545		1205.25	48.9231		1208.83	65.9355		1195.97	291.677		1189.6	34.2083		1212.9	79.5625
1204.02	0.264192		1203.26	0.757096		1207.69	52.5909		1205.27	49.5962		1208.85	65.4839		1195.98	183.161		1189.62	38.8958		1212.91	96.9583
1204.03	0.261964		1203.27	0.716543		1207.7	56.8182		1205.28	56.7308		1208.86	73.7742		1195.99	122.097		1189.63	37.3542		1212.92	94.8958
1204.04	0.249025		1203.29	0.68076		1207.72	61.9091		1205.29	60.5385		1208.87	88.9355		1196	91.4516		1189.64	42.6458		1212.94	89.2083
1204.05	0.249662		1203.3	0.598461		1207.73	62.7045		1205.3	61.7115		1208.88	102.419		1196.02	76.5161		1189.65	43.4792		1212.95	78.125
1204.07	0.24001		1203.31	0.750536		1207.74	62.5		1205.31	55.2115		1208.89	100.161		1196.03	71.129		1189.66	45.6667		1212.96	67.1458
1204.08	0.223677		1203.32	0.823591		1207.75	58.1136		1205.33	64.5192		1208.91	80.8064		1196.04	74.7097		1189.67	60.0208		1212.97	73.7083
1204.09	0.206284		1203.33	0.800333		1207.76	62.8636		1205.34	72.0961		1208.92	69.1936		1196.05	72.9677		1189.69	66.875		1212.98	73.6042
1204.1	0.194935		1203.35	0.850428		1207.78	56.0227		1205.35	65.4231		1208.93	67.129		1196.06	61.4194		1189.7	63.8125		1213	75.7292
1204.11	0.223359		1203.36	0.726084		1207.79	61.2273		1205.36	62.3846		1208.94	67.6774		1196.08	44.1936		1189.71	64.75		1213.01	75.9375
1204.13	0.180936		1203.37	0.618737		1207.8	57.0227		1205.37	50.0769		1208.95	63.7419		1196.09	41.3548		1189.72	72.8958		1213.02	78.5208
1204.14	0.179981		1203.38	0.661378		1207.81	56.8636		1205.39	41.9231		1208.97	58.5484		1196.1	42.7097		1189.73	74.2292		1213.03	72.2292
1204.15	0.213496		1203.39	0.656905		1207.82	47.3636		1205.4	41.0577		1208.98	57.5806		1196.11	44.1613		1189.75	76.0417		1213.05	70.4375
1204.16	0.211056		1203.41	0.632752		1207.84	46.9318		1205.41	52.3462		1208.99	61.7419		1196.12	47.0968		1189.76	71.1042		1213.06	77.4167
1204.17	0.193875		1203.42	0.585639		1207.85	52.2273		1205.42	47.1731		1209	72.0323		1196.14	48.6129		1189.77	69.0208		1213.07	75.2917
1204.19	0.178602		1203.43	0.466662		1207.86	70.2955		1205.43	49.4423		1209.01	76.9032		1196.15	45.7097		1189.78	66.8542		1213.08	70.1667
1204.2	0.187193		1203.44	0.377206		1207.87	76.5227		1205.45	47.0769		1209.03	62.6774		1196.16	51.0645		1189.79	60.875		1213.09	63.8333
1204.21	0.182315		1203.45	0.462189		1207.88	74.1136		1205.46	40.8462		1209.04	59.8387		1196.17	60.6452		1189.81	63.3125		1213.11	61.1667
1204.22	0.177648		1203.47	0.437142		1207.9	62.25		1205.47	38.3846		1209.05	62.8064		1196.18	61.3548		1189.82	66.2292		1213.12	57.7083
1204.23	0.194829		1203.48	0.499164		1207.91	59.7955		1205.48	39.4423		1209.06	63.1936		1196.2	63.5161		1189.83	66.9583		1213.13	60.1875
1204.25	0.238844		1203.49	0.504234		1207.92	62.4545		1205.49	46.2885		1209.07	65.9032		1196.21	53.1936		1189.84	62.7917		1213.14	57.8333
1204.26	0.247434		1203.5	0.545682		1207.93	65.3864		1205.51	54.8077		1209.09	64.129		1196.22	47.8387		1189.85	59.2083		1213.15	53.7917
1204.27	0.224102		1203.51	0.60025		1207.94	65.6364		1205.52	54.6346		1209.1	56.9032		1196.23	50.3871		1189.87	59.5833		1213.16	52.6875
1204.28	0.20342		1203.53	0.527492		1207.96	63.2045		1205.53	58.4231		1209.11	51.3226		1196.24	47.2258		1189.88	56.7917		1213.18	57.8958
1204.29	0.229723		1203.54	0.447876		1207.97	61.6818		1205.54	56.2692		1209.12	50.7097		1196.26	39		1189.89	48.6667		1213.19	51.5625
1204.31	0.228238		1203.55	0.462786		1207.98	66.5909		1205.55	55.5577		1209.13	38.9677		1196.27	33.5484		1189.9	60.25		1213.2	53.6042
1204.32	0.197269		1203.56	0.424021		1207.99	69.2273		1205.57	54.3654		1209.15	35.1613		1196.28	33.0645		1189.91	86.7708		1213.21	58.5
1204.33	0.191966		1203.57	0.381679		1208	67.5909		1205.58	51.25		1209.16	35.9677		1196.29	37.7742		1189.92	95.9167		1213.23	57.9583
1204.34	0.220602		1203.59	0.484255		1208.02	70.0909		1205.59	48.8846		1209.17	44.4516		1196.3	41.6129		1189.94	90.6667		1213.24	58.1667
1204.35	0.230041		1203.6	0.489324		1208.03	62.5		1205.6	52.7115		1209.18	39.0645		1196.32	36.8387		1189.95	76.375		1213.25	59.7292
1204.37	0.204269		1203.61	0.426705		1208.04	58.7045		1205.61	46.3654		1209.19	31.9355		1196.33	34.3226		1189.96	61.8125		1213.26	58.8958
1204.38	0.216465		1203.62	0.449665		1208.05	60.0227		1205.63	43		1209.21	37.5161		1196.34	31.8065		1189.97	49.1042		1213.27	58.3542
1204.39	0.193026		1203.63	0.461295		1208.06	61.8182		1205.64	52.2115		1209.22	27.4516		1196.35	31.4194		1189.98	45.75		1213.29	55.2708
1204.4	0.184648		1203.65	0.557013		1208.08	59.0227		1205.65	54.3654		1209.23	27.1935		1196.36	38.7097		1190	53.7083		1213.3	59.8542
1204.41	0.187511		1203.66	0.539121		1208.09	56.9318		1205.66	56.5577		1209.24	32.6774		1196.38	48.9677		1190.01	60.6042		1213.31	57
1204.43	0.215617		1203.67	0.648258		1208.1	51		1205.67	68.0961		1209.25	37.1613		1196.39	46.5484		1190.02	51.4167		1213.32	53.75
1204.44	0.167466		1203.68	0.793773		1208.11	55.6818		1205.69	70.4615		1209.27	36.3548		1196.4	51.9032		1190.03	51.7292		1213.33	59.3958
1204.45	0.153573		1203.69	0.889491		1208.12	50.0682		1205.7	65.9231		1209.28	45.6774		1196.41	42.9032		1190.05	57.0625		1213.35	57.9167
1204.46	0.143073		1203.71	0.979245		1208.14	44.6136		1205.71	65.3461		1209.29	40.4516		1196.42	37.5806		1190.06	50.9583		1213.36	56.7917
1204.47	0.172345		1203.72	0.860269		1208.15	44.2273		1205.72	66.0769		1209.3	38.3226		1196.43	39.5484		1190.07	56.7708		1213.37	53.1042
1204.49	0.195678		1203.73	0.851919		1208.16	50.7727		1205.73	70.9615		1209.32	39.0968		1196.45	44.9355		1190.08	53.7917		1213.38	50.1875
1204.5	0.179557		1203.74	1.05409		1208.17	49.9773		1205.75	73.8269		1209.33	39.5161		1196.46	60.2581		1190.09	54.5208		1213.39	47.9583
1204.51	0.165769		1203.75	1.00131		1208.18	44.3864		1205.76	67.2115		1209.34	33.6129		1196.47	82.1936		1190.1	59.5833		1213.41	49.75
1204.52	0.188148		1203.77	1.01503		1208.2	44.2955		1205.77	68.7115		1209.35	41.0323		1196.48	95.4839		1190.12	59.1875		1213.42	53.3958
1204.53	0.224208		1203.78	0.911557		1208.21	50.3636		1205.78	63		1209.36	44.4839		1196.49	81.0645		1190.13	57.6042		1213.43	48.2292
1204.55	0.237253		1203.79	0.831344		1208.22	48.8182		1205.79	69.7308		1209.38	33.8064		1196.51	65.4194		1190.14	62.1458		1213.44	47.8333
1204.56	0.196208		1203.8	0.786318		1208.23	48.5682		1205.81	68.75		1209.39	34.0645		1196.52	56		1190.15	51.625		1213.45	43.9583
1204.57	0.171497		1203.81	0.613668		1208.24	46.8636		1205.82	73.5961		1209.4	23.5161		1196.53	49.7097		1190.16	56.0417		1213.47	55.2708
1204.58	0.157603		1203.83	0.562678		1208.26	48.3409		1205.83	63.1154		1209.41	32.9677		1196.54	43.2581		1190.18	55.9792		1213.48	51.25
1204.59	0.123452		1203.84	0.655116		1208.27	48.1591		1205.84	58.5192		1209.42	31.3226		1196.55	39.8387		1190.19	54.9792		1213.49	51.0417
1204.61	0.124725		1203.85	0.722208		1208.28	51.7045		1205.85	62.2885		1209.43	34.7742		1196.57	37.0323		1190.2	56.7292		1213.5	55.7292
1204.62	0.140527		1203.86	0.648556		1208.29	47.3409		1205.87	64.0192		1209.45	42.7419		1196.58	29.7097		1190.21	51.2292		1213.52	56.1042
1204.63	0.162694		1203.87	0.698055		1208.31	57.0455		1205.88	61.2885		1209.46	51.1936		1196.59	28.2581		1190.22	45.875		1213.53	50.75
1204.64	0.172557		1203.89	0.709982		1208.32	56.3864		1205.89	67.2115		1209.47	57.4194		1196.6	28.5484		1190.24	48.7292		1213.54	57.5625
1204.65	0.166088		1203.9	0.68732		1208.33	51.9773		1205.9	66.5192		1209.48	53.2903		1196.61	28.9677		1190.25	46.8125		1213.55	60.1667
1204.67	0.198223		1203.91	0.710579		1208.34	55.1818		1205.91	66.8077		1209.49	54.6774		1196.63	34.4194		1190.26	51.125		1213.56	56.3333
1204.68	0.231632		1203.92	0.664658		1208.35	61.1818		1205.93	71.1154		1209.51	50.0645		1196.64	34.4839		1190.27	51.5625		1213.58	44.8958
1204.69	0.240328		1203.93	0.739205		1208.37	57.5227		1205.94	67.8654		1209.52	49.8064		1196.65	34.4516		1190.28	49.0833		1213.59	44.625
1204.7	0.202678		1203.95	0.74815		1208.38	57.2727		1205.95	60.2885		1209.53	46.5484		1196.66	39.1613		1190.3	46.625		1213.6	44.6875
1204.71	0.230783		1203.96	0.740696		1208.39	50.8636		1205.96	61.8269		1209.54	49.4516		1196.67	36.6774		1190.31	40.4375		1213.61	54.9792
1204.73	0.27151		1203.97	0.687917		1208.4	44.5682		1205.97	65.6346		1209.56	47.1613		1196.69	36.8387		1190.32	34.7708		1213.62	52.0833
1204.74	0.221874		1203.98	0.666447		1208.41	37.4773		1205.99	67.4039		1209.57	44.9355		1196.7	35.9677		1190.33	44.5833		1213.63	59.1875
1204.75	0.217844		1203.99	0.710579		1208.42	45.6591		1206	60.9615		1209.58	39.6129		1196.71	32.4194		1190.34	48.5208		1213.65	55.75
1204.76	0.211375		1204.01	0.694775		1208.44	54.2727		1206.01	59.0577		1209.59	32.3548		1196.72	42.0645		1190.36	53.0417		1213.66	60.5625
1204.77	0.235662		1204.02	0.720419		1208.45	50.6591		1206.02	66.5		1209.6	30.7742		1196.73	54.3226		1190.37	45.75		1213.67	70.875
1204.79	0.219011		1204.03	0.719822		1208.46	44.0909		1206.03	65.2308		1209.62	31.871		1196.75	47.0645		1190.38	42.0625		1213.68	79.3333
1204.8	0.220177		1204.04	0.613072		1208.47	46.2727		1206.05	66.7692		1209.63	47.5806		1196.76	48.3871		1190.39	45.5		1213.69	78.1875
1204.81	0.207662		1204.05	0.565362		1208.48	46.5		1206.06	62.75		1209.64	46.7097		1196.77	45.8387		1190.4	47.5625		1213.71	68.8125
1204.82	0.22495		1204.07	0.591006		1208.5	48.4545		1206.07	50.2308		1209.65	46.4516		1196.78	40.9032		1190.41	46.875		1213.72	65.4792
1204.83	0.211481		1204.08	0.61009		1208.51	46.9091		1206.08	55.8269		1209.66	58.7419		1196.79	45.9677		1190.43	47.7083		1213.73	73.8125
1204.85	0.213602		1204.09	0.591006		1208.52	41.6136		1206.09	63.9808		1209.67	51.129		1196.81	48.0968		1190.44	49.5833		1213.74	88.1042
1204.86	0.233965		1204.1	0.612177		1208.53	40.6136		1206.11	60.3077		1209.69	43.4839		1196.82	45.3226		1190.45	51.5417		1213.76	92.9583
1204.87	0.314039		1204.11	0.641698		1208.55	34.0909		1206.12	59.3654		1209.7	40.5161		1196.83	33.2581		1190.46	49.2292		1213.77	92.0417
1204.88	0.285934		1204.13	0.678076		1208.56	30.4318		1206.13	58.3077		1209.71	40.0968		1196.84	35.7419		1190.47	43.25		1213.78	102.188
1204.89	0.289009		1204.14	0.673305		1208.57	29.1818		1206.14	68.6923		1209.72	41.6774		1196.85	43.5484		1190.49	40.125		1213.79	106.688
1204.91	0.312236		1204.15	0.70372		1208.58	36.6136		1206.15	73.4231		1209.73	43.6129		1196.87	36.2258		1190.5	42.7083		1213.8	127.771
1204.92	0.29463		1204.16	0.721313		1208.59	46.4773		1206.17	71.1346		1209.75	46.8387		1196.88	33.6129		1190.51	39.3125		1213.82	154.167
1204.93	0.289752		1204.17	0.618141		1208.61	44.4773		1206.18	64.9231		1209.76	56.7419		1196.89	30.5161		1190.52	44.4167		1213.83	217.396
1204.94	0.339917		1204.19	0.64796		1208.62	40.0682		1206.19	59.4231		1209.77	58.7097		1196.9	36.871		1190.53	41.6042		1213.84	392.458
1204.95	0.373538		1204.2	0.670622		1208.63	45.0227		1206.2	66.0385		1209.78	62.7742		1196.91	61.6452		1190.55	41.2292		1213.85	1178.17
1204.97	0.363462		1204.21	0.801824		1208.64	45.1591		1206.21	60.6731		1209.8	59.3226		1196.92	125.29		1190.56	43		1213.86	4481.92
1204.98	0.300888		1204.22	0.936902		1208.65	53.75		1206.23	59.4615		1209.81	47.7742		1196.94	162.484		1190.57	45.7292		1213.88	9028.92
1204.99	0.310327		1204.23	0.922291		1208.66	58.5682		1206.24	63.5192		1209.82	45.2258		1196.95	144.645		1190.58	46.25		1213.89	9006.12
1205	0.299403		1204.25	0.87309		1208.68	57.7955		1206.25	54.3077		1209.83	42.2581		1196.96	117.419		1190.59	38.8542		1213.9	6451.71
1205.01	0.321781		1204.26	0.893069		1208.69	47.75		1206.26	49.9615		1209.84	46.5484		1196.97	87.6129		1190.61	35.5		1213.91	4274.6
1205.03	0.346705		1204.27	0.786616		1208.7	50.7273		1206.27	45.4808		1209.86	51.871		1196.98	71.9355		1190.62	37.2083		1213.92	2688
1205.04	0.374386		1204.28	0.615755		1208.71	46.8636		1206.29	55.6923		1209.87	60.5161		1197	68.7419		1190.63	41.5208		1213.94	1578.04
1205.05	0.343629		1204.29	0.694775		1208.72	56.7727		1206.3	56.9423		1209.88	60.0323		1197.01	67.9355		1190.64	43.0625		1213.95	1004.27
1205.06	0.2906		1204.31	0.568642		1208.74	54.4318		1206.31	56.6538		1209.89	60.0645		1197.02	69.871		1190.65	49.8125		1213.96	660.188
1205.07	0.249662		1204.32	0.528983		1208.75	49.9318		1206.32	62.2115		1209.9	54.8387		1197.03	57.0645		1190.66	53.0625		1213.97	436
1205.09	0.236086		1204.33	0.787809		1208.76	55.9773		1206.33	71.9808		1209.92	47.7419		1197.05	44.0323		1190.68	62.125		1213.98	326.854
1205.1	0.228662		1204.34	0.828661		1208.77	60.25		1206.35	69.3654		1209.93	52.2581		1197.06	55.7097		1190.69	60.875		1214	252.646
1205.11	0.241389		1204.35	0.707895		1208.79	58.25		1206.36	61.8654		1209.94	53.2903		1197.07	39.0323		1190.7	70.125		1214.01	252.708
1205.12	0.242344		1204.37	0.675989		1208.8	57.5682		1206.37	66.2115		1209.95	54.7419		1197.08	35.5484		1190.71	65.3125		1214.02	240.688
1205.13	0.216784		1204.38	0.665254		1208.81	45.7727		1206.38	60		1209.96	43.2581		1197.09	39.3226		1190.72	56.75		1214.03	203.583
1205.15	0.243404		1204.39	0.726979		1208.82	43.6136		1206.39	54.7885		1209.98	42.9355		1197.11	38.7097		1190.74	55.5208		1214.05	178.833
1205.16	0.276388		1204.4	0.73503		1208.83	59.6364		1206.41	52.9038		1209.99	37.5806		1197.12	42.9677		1190.75	46.6875		1214.06	167.562
1205.17	0.261858		1204.41	0.734135		1208.85	67.8864		1206.42	52.6346		1210	35.2581		1197.13	45.6774		1190.76	46.5		1214.07	198.479
1205.18	0.256131		1204.43	0.649152		1208.86	70.9773		1206.43	48.25		1210.01	39.2581		1197.14	45.2581		1190.77	55		1214.08	168.708
1205.19	0.229617		1204.44	0.590111		1208.87	81.1818		1206.44	43.8846		1210.02	40.871		1197.15	35.9677		1190.78	57.0833		1214.09	137.208
1205.21	0.194511		1204.45	0.62977		1208.88	84.1591		1206.45	43.7115		1210.04	52.9355		1197.16	41.3226		1190.8	58.2917		1214.11	151.354
1205.22	0.178921		1204.46	0.562976		1208.89	75.8182		1206.47	38.4423		1210.05	58.1613		1197.18	56.0323		1190.81	60.3333		1214.12	157.021
1205.23	0.19292		1204.47	0.570729		1208.91	76.0227		1206.48	48.9423		1210.06	53.6129		1197.19	67.2903		1190.82	55.8125		1214.13	177
1205.24	0.21392		1204.49	0.554627		1208.92	79.25		1206.49	53.5577		1210.07	47.9032		1197.2	67.9032		1190.83	53.4375		1214.14	209.917
1205.25	0.186133		1204.5	0.606512		1208.93	92.0909		1206.5	49.5769		1210.08	55.3548		1197.21	54.6129		1190.84	50.25		1214.15	267.354
1205.27	0.168951		1204.51	0.587726		1208.94	83.0909		1206.52	52.6346		1210.1	50.6774		1197.22	53.8064		1190.86	49.1042		1214.16	371.354
1205.28	0.167891		1204.52	0.704913		1208.95	69.8182		1206.53	46.9038		1210.11	45.9032		1197.24	55.9032		1190.87	59.3542		1214.18	712.438
1205.29	0.177966		1204.53	0.6906		1208.97	66.5227		1206.54	45.1923		1210.12	42.5806		1197.25	43.4839		1190.88	59.3333		1214.19	2480.96
1205.3	0.195996		1204.55	0.645574		1208.98	70.5682		1206.55	43.9423		1210.13	47.7097		1197.26	37.7419		1190.89	59.1667		1214.2	8581.15
1205.31	0.182527		1204.56	0.558504		1208.99	72.7045		1206.56	42.6538		1210.14	40.129		1197.27	44.9677		1190.9	59.9167		1214.21	14151.6
1205.33	0.184117		1204.57	0.444895		1209	73.3636		1206.58	39.9038		1210.16	43.9355		1197.28	43.3226		1190.92	77.9792		1214.23	12645.6
1205.34	0.19992		1204.58	0.368261		1209.01	73.3182		1206.59	37.2115		1210.17	48.2903		1197.3	41.8064		1190.93	127.938		1214.24	8807.77
1205.35	0.185602		1204.59	0.305343		1209.03	67.5455		1206.6	35.2885		1210.18	52.5161		1197.31	38.3548		1190.94	161.083		1214.25	5884.81
1205.36	0.168739		1204.61	0.291626		1209.04	69.0682		1206.61	35		1210.19	48.9355		1197.32	36.9032		1190.95	138.896		1214.26	3710.65
1205.37	0.181996		1204.62	0.389432		1209.05	73.3636		1206.62	43.3846		1210.2	43.6452		1197.33	38.129		1190.96	115.729		1214.27	2212.56
1205.39	0.191542		1204.63	0.498568		1209.06	63.5227		1206.63	50.4038		1210.22	36.9355		1197.34	41.4194		1190.97	96.1667		1214.29	1477.9
1205.4	0.172769		1204.64	0.472626		1209.07	60.2727		1206.65	48.8269		1210.23	29.0645		1197.36	39.9677		1190.99	88.2708		1214.3	974.5
1205.41	0.176799		1204.65	0.458313		1209.09	60.7955		1206.66	58.1538		1210.24	35.7097		1197.37	36.2903		1191	91.2083		1214.31	681.729
1205.42	0.212329		1204.67	0.533456		1209.1	57.2955		1206.67	61.2115		1210.25	36.8064		1197.38	33.9355		1191.01	87.5625		1214.32	507.104
1205.43	0.217844		1204.68	0.709386		1209.11	49.4773		1206.68	60.5385		1210.27	37.1613		1197.39	39.6129		1191.02	91.2708		1214.33	423.208
1205.45	0.165981		1204.69	0.687022		1209.12	48.9318		1206.69	69.5385		1210.28	32.4194		1197.4	30.0968		1191.04	83.9583		1214.35	436.062
1205.46	0.177012		1204.7	0.62649		1209.13	52		1206.71	82.7308		1210.29	30.5161		1197.42	39.0323		1191.05	82.9792		1214.36	402.417
1205.47	0.201405		1204.71	0.685829		1209.15	53.0227		1206.72	82.6346		1210.3	23.6452		1197.43	53.6129		1191.06	77.7083		1214.37	333.104
1205.48	0.208299		1204.73	0.798246		1209.16	48.7045		1206.73	82.0961		1210.31	27.9032		1197.44	63.5484		1191.07	71.8125		1214.38	280.396
1205.49	0.209041		1204.74	0.761569		1209.17	46.3636		1206.74	89.6539		1210.33	29.6129		1197.45	62.2903		1191.08	72.1667		1214.39	271.167
1205.51	0.233647		1204.75	0.778864		1209.18	42.6818		1206.76	77.5769		1210.34	38.2581		1197.46	68.871		1191.1	60.625		1214.41	297.25
1205.52	0.252843		1204.76	0.844465		1209.19	48.1136		1206.77	68.0961		1210.35	36.0968		1197.48	71.1613		1191.11	59.5		1214.42	208.354
1205.53	0.25804		1204.77	0.947637		1209.21	48.2955		1206.78	64.9039		1210.36	38.0968		1197.49	70.5161		1191.12	50.8333		1214.43	175.271
1205.54	0.227177		1204.79	0.857585		1209.22	52.3636		1206.79	63.5		1210.37	34.9355		1197.5	58.7419		1191.13	50.4792		1214.44	183.708
1205.55	0.21445		1204.8	0.818821		1209.23	52.5		1206.8	60.6923		1210.38	35.8387		1197.51	47.7742		1191.14	59.5208		1214.45	184.042
1205.57	0.197693		1204.81	0.755605		1209.24	46.5909		1206.82	51.1154		1210.4	31.0968		1197.52	44.0968		1191.15	61.1667		1214.47	198.042
1205.58	0.190375		1204.82	0.705808		1209.25	53.0682		1206.83	53.9808		1210.41	29.4839		1197.54	39.2581		1191.17	64.375		1214.48	228.167
1205.59	0.193557		1204.83	0.711771		1209.27	52.8409		1206.84	59.9231		1210.42	31.7419		1197.55	41.2903		1191.18	65.4375		1214.49	290.75
1205.6	0.173193		1204.85	0.766638		1209.28	56.6364		1206.85	71.1346		1210.43	34.9355		1197.56	43.9355		1191.19	65.7083		1214.5	425.083
1205.61	0.170966		1204.86	0.847446		1209.29	46.6136		1206.86	83.0192		1210.44	28.9032		1197.57	41.1936		1191.2	63.1458		1214.52	862.333
1205.63	0.235768		1204.87	0.775882		1209.3	45.0227		1206.88	82.5385		1210.46	25.2903		1197.58	43.2581		1191.21	56.4583		1214.53	2988.79
1205.64	0.224844		1204.88	0.75143		1209.32	47.8636		1206.89	79.0577		1210.47	29.1935		1197.6	39.3871		1191.23	57.4375		1214.54	8560.73
1205.65	0.204269		1204.89	0.839395		1209.33	50.8636		1206.9	78.6346		1210.48	32.3226		1197.61	32.5161		1191.24	57.1042		1214.55	11808.8
1205.66	0.211481		1204.91	0.80242		1209.34	45.8182		1206.91	68.3654		1210.49	42.2258		1197.62	31.1613		1191.25	55.6042		1214.56	9704.77
1205.67	0.212753		1204.92	0.813453		1209.35	45.2045		1206.92	85.5577		1210.51	58.1613		1197.63	29		1191.26	53.1042		1214.58	6680.08
1205.69	0.19186		1204.93	0.950619		1209.36	48.7955		1206.93	100.942		1210.52	58.4516		1197.64	26.6129		1191.27	50.5208		1214.59	4432.19
1205.7	0.203314		1204.94	0.911557		1209.38	53.5		1206.95	92.8077		1210.53	44.8064		1197.65	25.6452		1191.29	48		1214.6	2750.02
1205.71	0.241813		1204.95	0.92736		1209.39	47.3182		1206.96	89.1539		1210.54	36.9355		1197.67	28.2258		1191.3	47.5		1214.61	1681.4
1205.72	0.206602		1204.97	0.869512		1209.4	47.3864		1206.97	77.6731		1210.55	39.7742		1197.68	33.9355		1191.31	51.1667		1214.62	1157.42
1205.73	0.17733		1204.98	0.969107		1209.41	45.5455		1206.98	70.8654		1210.57	34.8387		1197.69	30.3548		1191.32	57.8125		1214.63	770.646
1205.75	0.166088		1204.99	0.879949		1209.42	46.25		1206.99	69.1539		1210.58	36.6452		1197.7	31.5161		1191.33	61		1214.65	574.146
1205.76	0.227601		1205	0.8057		1209.43	50.3864		1207.01	76.9615		1210.59	37.5161		1197.71	28.4516		1191.35	59.7917		1214.66	457.5
1205.77	0.242344		1205.01	0.742187		1209.45	49.7727		1207.02	81.9615		1210.6	31.5161		1197.73	23.0323		1191.36	59.0417		1214.67	411
1205.78	0.246162		1205.03	0.757692		1209.46	45.4091		1207.03	78.1923		1210.61	33.6452		1197.74	31.129		1191.37	53.0625		1214.68	426.667
1205.79	0.215935		1205.04	0.84029		1209.47	43.9773		1207.04	72.2885		1210.63	36.4516		1197.75	39.1936		1191.38	52.125		1214.69	382.792
1205.81	0.210738		1205.05	0.805402		1209.48	51		1207.06	74.6923		1210.64	36.8064		1197.76	42.8387		1191.39	57.1875		1214.71	327.167
1205.82	0.193451		1205.06	0.682549		1209.49	56.4091		1207.07	74.75		1210.65	34		1197.78	42.2581		1191.4	43		1214.72	284.021
1205.83	0.228874		1205.07	0.632752		1209.51	58.6818		1207.08	72.8269		1210.66	32.0323		1197.79	40.0645		1191.42	49.4375		1214.73	283.542
1205.84	0.219223		1205.09	0.676287		1209.52	52.4545		1207.09	63.3654		1210.67	32.5806		1197.8	39.0968		1191.43	50.5		1214.74	289.396
1205.85	0.218374		1205.1	0.608301		1209.53	51.2273		1207.1	56.3269		1210.69	31.3871		1197.81	49.1613		1191.44	47.625		1214.76	218.271
1205.87	0.208511		1205.11	0.509601		1209.54	47.6136		1207.12	62.1538		1210.7	35.129		1197.82	48.8387		1191.45	40.625		1214.77	198.062
1205.88	0.234601		1205.12	0.544191		1209.56	50.3409		1207.13	61.3462		1210.71	37.9032		1197.84	37.871		1191.46	41.7292		1214.78	217.979
1205.89	0.275964		1205.13	0.551943		1209.57	42.4091		1207.14	57.9038		1210.72	46.7419		1197.85	35.5161		1191.48	40.0208		1214.79	215.792
1205.9	0.236723		1205.15	0.62649		1209.58	43.7045		1207.15	57.1154		1210.73	53.3871		1197.86	38.6452		1191.49	42.25		1214.8	216.208
1205.91	0.22145		1205.16	0.57878		1209.59	41.5227		1207.16	56.75		1210.75	47.9032		1197.87	38.3226		1191.5	42.9792		1214.82	212.542
1205.93	0.223677		1205.17	0.736819		1209.6	42.0455		1207.17	49.2692		1210.76	45.0323		1197.88	43.4516		1191.51	50.0833		1214.83	246
1205.94	0.222723		1205.18	0.764849		1209.62	46.0227		1207.19	49.0385		1210.77	40.2903		1197.89	45.871		1191.52	49.4792		1214.84	362.312
1205.95	0.224314		1205.19	0.893963		1209.63	52.7955		1207.2	57.0385		1210.78	46.6452		1197.91	39.3226		1191.54	35.8125		1214.85	802.854
1205.96	0.221344		1205.21	0.83701		1209.64	53.8409		1207.21	55.4231		1210.79	47.3548		1197.92	32		1191.55	32.6042		1214.86	2791.56
1205.97	0.221556		1205.22	0.765743		1209.65	44.7955		1207.22	53.3269		1210.81	64.9677		1197.93	39.1613		1191.56	36.7083		1214.88	6446.06
1205.99	0.283706		1205.23	0.757692		1209.66	56.8409		1207.23	62.5192		1210.82	62.7419		1197.94	44.8387		1191.57	43.0208		1214.89	7191.65
1206	0.272676		1205.24	0.834624		1209.67	62.5227		1207.25	66.0769		1210.83	56.6129		1197.95	40.871		1191.58	46.9792		1214.9	5358.02
1206.01	0.237783		1205.25	0.95211		1209.69	57.6364		1207.26	55.9615		1210.84	54.7742		1197.97	33.9355		1191.6	46.0833		1214.91	3622.96
1206.02	0.258783		1205.27	0.848341		1209.7	58.8636		1207.27	49.1346		1210.85	59.3871		1197.98	32.6452		1191.61	54.5625		1214.92	2385.25
1206.03	0.254434		1205.28	0.740994		1209.71	57.5455		1207.28	50.25		1210.87	73.5806		1197.99	44.0323		1191.62	50.8333		1214.94	1483.77
1206.05	0.256449		1205.29	0.585639		1209.72	51.9545		1207.3	58.25		1210.88	81.3548		1198	41.2581		1191.63	47.1875		1214.95	974.458
1206.06	0.245737		1205.3	0.633647		1209.73	45.8636		1207.31	55.6731		1210.89	82.6774		1198.01	39.3226		1191.64	48.25		1214.96	669.021
1206.07	0.284343		1205.31	0.673604		1209.75	44.6818		1207.32	55.5		1210.9	70.2581		1198.03	37.3226		1191.66	49.8125		1214.97	465.479
1206.08	0.261434		1205.33	0.665553		1209.76	52.0227		1207.33	65.8269		1210.91	56.2258		1198.04	36		1191.67	49.4167		1214.98	376.833
1206.09	0.234813		1205.34	0.575798		1209.77	50.3182		1207.34	74.0385		1210.93	40.3548		1198.05	45.4839		1191.68	59.6042		1215	311.958
1206.11	0.245525		1205.35	0.559995		1209.78	56.25		1207.36	65.5961		1210.94	36.6774		1198.06	44.6129		1191.69	60.3958		1215.01	312.625
1206.12	0.251571		1205.36	0.637523		1209.8	57.1136		1207.37	53.6731		1210.95	41.9032		1198.07	50.9355		1191.7	60.2292		1215.02	308.292
1206.13	0.251995		1205.37	0.640207		1209.81	61.25		1207.38	46.7885		1210.96	40.7419		1198.09	45.4516		1191.71	70.2917		1215.03	293.958
1206.14	0.232056		1205.39	0.536736		1209.82	57.8864		1207.39	42.2115		1210.97	50.6774		1198.1	43.4194		1191.73	67.8125		1215.05	262.438
1206.15	0.202572		1205.4	0.564467		1209.83	59.6591		1207.4	37.7885		1210.99	56.3871		1198.11	44.871		1191.74	63		1215.06	245.021
1206.17	0.18783		1205.41	0.528983		1209.84	52.5455		1207.41	41.8269		1211	59.0968		1198.12	42.0968		1191.75	67.75		1215.07	262.104
1206.18	0.184011		1205.42	0.544787		1209.86	53.7045		1207.43	52.3654		1211.01	63.3548		1198.13	37.6452		1191.76	65.5625		1215.08	248
1206.19	0.174466		1205.43	0.579675		1209.87	58.0909		1207.44	47.1346		1211.02	71.4194		1198.15	31.6774		1191.78	66.2292		1215.09	195.667
1206.2	0.175209		1205.45	0.46696		1209.88	58.9773		1207.45	44.3077		1211.04	69.0968		1198.16	29.7097		1191.79	64.5		1215.11	186.792
1206.21	0.198541		1205.46	0.440422		1209.89	60.4773		1207.46	51.5192		1211.05	53.7742		1198.17	34.0645		1191.8	60.875		1215.12	186.917
1206.23	0.192072		1205.47	0.52451		1209.9	66.8636		1207.48	52.0962		1211.06	58.6774		1198.18	32.2581		1191.81	64.8542		1215.13	181.146
1206.24	0.185602		1205.48	0.561485		1209.92	60.4545		1207.49	51.7692		1211.07	64.2903		1198.19	35.3548		1191.82	70.7917		1215.14	182.229
1206.25	0.201087		1205.49	0.568344		1209.93	58.4091		1207.5	51.5577		1211.08	51.5161		1198.21	38.5161		1191.84	78.5208		1215.15	189.708
1206.26	0.234283		1205.51	0.592497		1209.94	52.0227		1207.51	50.6346		1211.1	55.4516		1198.22	39.9355		1191.85	76.7292		1215.17	228.833
1206.27	0.243192		1205.52	0.608003		1209.95	50.0455		1207.52	45.3462		1211.11	56		1198.23	38.3871		1191.86	75.375		1215.18	297.333
1206.29	0.217632		1205.53	0.570431		1209.96	59.2273		1207.54	56.4038		1211.12	52.4194		1198.24	43.5806		1191.87	74.6875		1215.19	610.583
1206.3	0.18783		1205.54	0.652432		1209.98	59.75		1207.55	52.2115		1211.13	52.3226		1198.25	40.871		1191.88	70.6042		1215.2	1822.9
1206.31	0.202254		1205.55	0.58862		1209.99	53.0455		1207.56	45.4423		1211.14	52.5161		1198.27	42.6129		1191.89	66.875		1215.21	3370.98
1206.32	0.21445		1205.57	0.526598		1210	57.0227		1207.57	36.0385		1211.15	61.1613		1198.28	37.129		1191.91	69		1215.23	3266.85
1206.33	0.218056		1205.58	0.433563		1210.01	57.8864		1207.58	36.9615		1211.17	61.3548		1198.29	34.5484		1191.92	73.0833		1215.24	2373.21
1206.35	0.224102		1205.59	0.461295		1210.02	69.6591		1207.6	34.1154		1211.18	51.7742		1198.3	31.9677		1191.93	81.9167		1215.25	1611.48
1206.36	0.213178		1205.6	0.424021		1210.04	61.5227		1207.61	33.0192		1211.19	47.6129		1198.31	26.5161		1191.94	85.1042		1215.26	1061.21
1206.37	0.216147		1205.61	0.372435		1210.05	62.0455		1207.62	41.1154		1211.2	41.7742		1198.33	20.3871		1191.95	77.2708		1215.27	662.125
1206.38	0.191223		1205.63	0.36498		1210.06	63.6591		1207.63	45.5769		1211.21	33.6452		1198.34	22.5161		1191.97	58.0625		1215.29	467.417
1206.39	0.189314		1205.64	0.38973		1210.07	58.3636		1207.64	48.1731		1211.23	25.4194		1198.35	20.5484		1191.98	58.6667		1215.3	353.5
1206.41	0.207132		1205.65	0.443702		1210.08	55.6136		1207.66	50.2115		1211.24	27.6452		1198.36	24.871		1191.99	54.5208		1215.31	280.688
1206.42	0.228874		1205.66	0.470837		1210.1	46.4091		1207.67	68.75		1211.25	30.4194		1198.37	33.9032		1192	50.6458		1215.32	228.896
1206.43	0.205541		1205.67	0.583253		1210.11	48.6818		1207.68	69.5577		1211.26	29.0968		1198.38	32.2903		1192.01	59.75		1215.33	200.917
1206.44	0.178284		1205.69	0.692389		1210.12	46.2273		1207.69	67.4231		1211.28	38.7097		1198.4	30.3871		1192.03	68.2292		1215.35	221.562
1206.45	0.178709		1205.7	0.640803		1210.13	58.3182		1207.7	73.2308		1211.29	49.6452		1198.41	42.1936		1192.04	61.625		1215.36	216.792
1206.47	0.18592		1205.71	0.635734		1210.14	54.7273		1207.72	66.9423		1211.3	47.2581		1198.42	50.9032		1192.05	59.125		1215.37	206.833
1206.48	0.21848		1205.72	0.710579		1210.16	48.1136		1207.73	68.8269		1211.31	44.7419		1198.43	56.6774		1192.06	56		1215.38	198.708
1206.49	0.211799		1205.73	0.717139		1210.17	45.0682		1207.74	66.8077		1211.32	51.0323		1198.44	46.7097		1192.07	49.4792		1215.39	187.75
1206.5	0.226859		1205.75	0.859076		1210.18	47.0455		1207.75	60.9423		1211.34	50.0323		1198.46	49.871		1192.09	43.8125		1215.41	192.604
1206.52	0.231738		1205.76	0.928851		1210.19	40.2045		1207.76	65.5769		1211.35	48.9355		1198.47	48.8387		1192.1	50.375		1215.42	168.146
1206.53	0.240222		1205.77	0.860567		1210.2	40.2955		1207.78	67.1539		1211.36	39.1936		1198.48	43.4194		1192.11	55.375		1215.43	146.583
1206.54	0.202041		1205.78	0.907978		1210.22	52.1136		1207.79	65.1731		1211.37	31.3871		1198.49	41.2258		1192.12	54.2708		1215.44	153.646
1206.55	0.187936		1205.79	0.951812		1210.23	47.5682		1207.8	70.2885		1211.38	38.6452		1198.51	36.2258		1192.13	58.7083		1215.45	142.458
1206.56	0.154315		1205.81	0.753816		1210.24	48.0227		1207.81	66.0769		1211.4	34.1613		1198.52	36.4839		1192.14	56.0208		1215.47	139.229
1206.58	0.146467		1205.82	0.737117		1210.25	46.5682		1207.82	62.7692		1211.41	30.5806		1198.53	28.4194		1192.16	60.7083		1215.48	131.25
1206.59	0.135331		1205.83	0.772005		1210.27	45.4318		1207.84	59.7115		1211.42	28.7097		1198.54	32.2258		1192.17	62.875		1215.49	131.833
1206.6	0.169481		1205.84	0.704019		1210.28	39.4545		1207.85	63.5385		1211.43	29.129		1198.55	41		1192.18	66.1042		1215.5	151.917
1206.61	0.223253		1205.85	0.685531		1210.29	49.8409		1207.86	66.25		1211.44	27		1198.57	36.5161		1192.19	65.0417		1215.52	199.104
1206.62	0.224208		1205.87	0.659589		1210.3	50.3636		1207.87	79.0192		1211.46	35.1613		1198.58	33.2581		1192.2	59		1215.53	399.062
1206.63	0.221132		1205.88	0.753816		1210.31	46.5227		1207.88	79.25		1211.47	36.2581		1198.59	31.5806		1192.22	56.9167		1215.54	959.688
1206.65	0.240222		1205.89	0.911557		1210.33	44.2955		1207.9	73.9039		1211.48	44.7742		1198.6	28.7097		1192.23	62.6875		1215.55	1436.23
1206.66	0.246586		1205.9	0.937499		1210.34	52.6818		1207.91	74.25		1211.49	47.9355		1198.61	26.6129		1192.24	58.0625		1215.56	1274.96
1206.67	0.237253		1205.91	0.893665		1210.35	61.0455		1207.92	70.7692		1211.5	53.8387		1198.62	27.8065		1192.25	54.5417		1215.58	902.958
1206.68	0.211587		1205.93	0.799438		1210.36	69.0909		1207.93	69.1154		1211.52	55.7419		1198.64	24.6774		1192.26	46.4167		1215.59	616.146
1206.69	0.253586		1205.94	0.696862		1210.37	54.0909		1207.94	67.8077		1211.53	47.8064		1198.65	25.5484		1192.28	46.6667		1215.6	422.625
1206.71	0.237253		1205.95	0.560293		1210.38	53.7727		1207.96	70.4615		1211.54	44.2903		1198.66	27.2903		1192.29	47.25		1215.61	295.083
1206.72	0.219435		1205.96	0.607406		1210.4	59.8864		1207.97	71.8461		1211.55	37.5161		1198.67	32.6129		1192.3	44.3333		1215.62	220.562
1206.73	0.24245		1205.97	0.578184		1210.41	58.2273		1207.98	68.4423		1211.56	36.2258		1198.68	36.6129		1192.31	47.6875		1215.64	175.208
1206.74	0.228344		1205.99	0.588322		1210.42	56.2955		1207.99	70.2692		1211.58	33.0323		1198.7	27.4516		1192.32	53.2083		1215.65	153.708
1206.76	0.233965		1206	0.658694		1210.43	59.6818		1208	82.6154		1211.59	38.0968		1198.71	31.2258		1192.34	46.0208		1215.66	148.875
1206.77	0.261752		1206.01	0.694775		1210.44	64.5455		1208.02	78.3077		1211.6	41.0645		1198.72	46.6452		1192.35	46.6667		1215.67	149.521
1206.78	0.268752		1206.02	0.69388		1210.46	55.4773		1208.03	76.1154		1211.61	34.871		1198.73	45.6129		1192.36	55.5833		1215.68	152.333
1206.79	0.248919		1206.03	0.678076		1210.47	55.25		1208.04	76.25		1211.62	32.8387		1198.74	40.871		1192.37	60.25		1215.7	161.292
1206.8	0.226011		1206.05	0.62321		1210.48	47.8409		1208.05	76.3077		1211.64	32.8387		1198.76	39.4194		1192.38	52.5833		1215.71	155.417
1206.82	0.203208		1206.06	0.632454		1210.49	47.9091		1208.06	68.3461		1211.65	32.2258		1198.77	33.9032		1192.4	46.6458		1215.72	153.458
1206.83	0.212965		1206.07	0.557609		1210.51	45.5455		1208.08	63.3846		1211.66	41.7419		1198.78	32.4516		1192.41	39.5625		1215.73	142.792
1206.84	0.205966		1206.08	0.627087		1210.52	49.2273		1208.09	62.9423		1211.67	35.0645		1198.79	45.2258		1192.42	42.0208		1215.74	133.792
1206.85	0.196102		1206.09	0.551943		1210.53	54.1136		1208.1	59.5962		1211.68	34.4839		1198.8	40.6774		1192.43	44.3333		1215.76	116.854
1206.86	0.313933		1206.11	0.614264		1210.54	52.3409		1208.11	50.7308		1211.7	40.9677		1198.82	37.2258		1192.44	45.0625		1215.77	117.375
1206.88	0.414264		1206.12	0.576395		1210.55	51.25		1208.12	47.4423		1211.71	44.5806		1198.83	35.2258		1192.45	39.3125		1215.78	114.396
1206.89	0.399734		1206.13	0.492604		1210.57	46.6136		1208.14	46.7692		1211.72	43		1198.84	40.6452		1192.47	39.8958		1215.79	121.167
1206.9	0.35116		1206.14	0.488728		1210.58	42		1208.15	54.0577		1211.73	42.7419		1198.85	43.7419		1192.48	36.875		1215.8	121.958
1206.91	0.395598		1206.15	0.492306		1210.59	41.6591		1208.16	62.4615		1211.74	47.6774		1198.86	43.4194		1192.49	40.5208		1215.82	127.292
1206.92	0.470051		1206.17	0.550452		1210.6	43.7727		1208.17	60.1731		1211.76	53.0968		1198.88	40.871		1192.5	41.1042		1215.83	129.646
1206.93	0.462203		1206.18	0.584148		1210.61	44.4091		1208.18	54.9423		1211.77	46.0323		1198.89	42.4194		1192.52	39.0417		1215.84	136.958
1206.95	0.482036		1206.19	0.543892		1210.63	42.0909		1208.2	54.6154		1211.78	37.871		1198.9	37.3548		1192.53	34.2083		1215.85	162.271
1206.96	0.400265		1206.2	0.510496		1210.64	40.4773		1208.21	57.7692		1211.79	35.1936		1198.91	31.5161		1192.54	42.0625		1215.87	294.104
1206.97	0.339069		1206.21	0.600846		1210.65	51.2727		1208.22	55.8846		1211.81	34.129		1198.92	32.0968		1192.55	45.25		1215.88	561.354
1206.98	0.322524		1206.23	0.662869		1210.66	51.75		1208.23	59.5962		1211.82	34.7097		1198.94	36.871		1192.56	39.4375		1215.89	653.438
1206.99	0.305873		1206.24	0.674498		1210.67	52.8636		1208.24	58.4423		1211.83	31.9677		1198.95	42.4194		1192.58	40.5208		1215.9	534.167
1207.01	0.268222		1206.25	0.628876		1210.69	52.2045		1208.26	56.8462		1211.84	37.4839		1198.96	50.129		1192.59	37.6042		1215.91	402.896
1207.02	0.269601		1206.26	0.612475		1210.7	61		1208.27	64.5192		1211.85	51.2258		1198.97	48.6452		1192.6	40.4167		1215.92	299.542
1207.03	0.271934		1206.27	0.572518		1210.71	68.4091		1208.28	72.1154		1211.87	53.3871		1198.98	50.7097		1192.61	43.8125		1215.94	228.542
1207.04	0.2766		1206.29	0.591304		1210.72	69.1136		1208.29	64.25		1211.88	49.3871		1199	54.4839		1192.62	43.3125		1215.95	176.083
1207.06	0.239056		1206.3	0.606512		1210.73	67.7955		1208.31	57.9808		1211.89	50.3226		1199.01	65.9355		1192.63	49.625		1215.96	159.25
1207.07	0.211799		1206.31	0.685829		1210.75	71.9773		1208.32	49.8846		1211.9	47.7419		1199.02	71.1613		1192.65	56.1042		1215.97	142.521
1207.08	0.229935		1206.32	0.606512		1210.76	74.6818		1208.33	47.9808		1211.91	50.6129		1199.03	79.1613		1192.66	54.3542		1215.98	130.896
1207.09	0.273525		1206.33	0.624105		1210.77	69.3182		1208.34	50.0769		1211.92	48.9032		1199.04	73.0968		1192.67	56.7708		1216	121.896
1207.1	0.256025		1206.35	0.676884		1210.78	65.9091		1208.35	48.6538		1211.94	46.4194		1199.06	69.0645		1192.68	62.0208		1216.01	118.125
1207.12	0.212541		1206.36	0.605617		1210.79	66.75		1208.37	49.75		1211.95	51.0645		1199.07	59.1936		1192.69	55.8333		1216.02	127.958
1207.13	0.173512		1206.37	0.571922		1210.81	75.9318		1208.38	51.8846		1211.96	49.5806		1199.08	50.8064		1192.71	61.6875		1216.03	126.292
1207.14	0.152088		1206.38	0.641698		1210.82	71.5455		1208.39	48.8846		1211.97	55.1613		1199.09	49.4516		1192.72	65.375		1216.05	114.188
1207.15	0.153254		1206.39	0.743976		1210.83	62.5909		1208.4	42.25		1211.98	48.1936		1199.1	39.3871		1192.73	69.1875		1216.06	125.771
1207.16	0.164709		1206.41	0.765445		1210.84	68.5227		1208.41	37.9808		1212	46.3548		1199.12	35.3226		1192.74	70.1458		1216.07	126.417
1207.17	0.183269		1206.42	0.657203		1210.85	76.5		1208.42	43.2692		1212.01	59.871		1199.13	36.4839		1192.75	73.8125		1216.08	111.667
1207.19	0.221768		1206.43	0.721313		1210.87	79.8409		1208.44	47.4615		1212.02	56.6452		1199.14	42.3871		1192.77	67.8333		1216.09	106.062
1207.2	0.22548		1206.44	0.692389		1210.88	84.9773		1208.45	44.2692		1212.03	45.3548		1199.15	39.5484		1192.78	67.6875		1216.11	119.667
1207.21	0.23301		1206.45	0.574307		1210.89	82.8636		1208.46	45.4808		1212.05	45.3548		1199.16	38.6452		1192.79	66.5417		1216.12	111.688
1207.22	0.208723		1206.47	0.525405		1210.9	75.1591		1208.47	44.0192		1212.06	49.0968		1199.17	40.129		1192.8	63.1042		1216.13	102.188
1207.23	0.19992		1206.48	0.530474		1210.91	72.3636		1208.48	48.8077		1212.07	56.5806		1199.19	39.8064		1192.81	61.5		1216.14	93.3125
1207.25	0.19536		1206.49	0.486939		1210.93	76.6818		1208.5	51.8654		1212.08	57.0968		1199.2	45.0968		1192.83	58.9167		1216.15	97.625
1207.26	0.205329		1206.5	0.420145		1210.94	71.2045		1208.51	50.2308		1212.09	56.3871		1199.21	46.129		1192.84	64.3333		1216.17	110.604
1207.27	0.203844		1206.52	0.409112		1210.95	83.0455		1208.52	45.1731		1212.11	55.5161		1199.22	43.9677		1192.85	60.9583		1216.18	114.958
1207.28	0.196526		1206.53	0.420741		1210.96	75.5682		1208.53	55.3654		1212.12	49.4516		1199.23	34.7419		1192.86	62.3542		1216.19	129.542
1207.3	0.152936		1206.54	0.457418		1210.97	75.1364		1208.55	54.3077		1212.13	36.5161		1199.25	32.1936		1192.87	61.7917		1216.2	182.875
1207.31	0.156436		1206.55	0.400465		1210.99	70.8864		1208.56	46.5769		1212.14	37.6452		1199.26	27.3226		1192.88	65.5		1216.21	262.438
1207.32	0.170648		1206.56	0.409112		1211	69.5		1208.57	42.4231		1212.15	41.9355		1199.27	29.8065		1192.9	74.3542		1216.23	258.271
1207.33	0.158451		1206.58	0.430582		1211.01	83.9545		1208.58	39.6731		1212.17	45.6774		1199.28	43.3871		1192.91	86.6667		1216.24	209.062
1207.34	0.174254		1206.59	0.458313		1211.02	86.7273		1208.59	38.9038		1212.18	44.3871		1199.3	34.7742		1192.92	89.8542		1216.25	171.854
1207.36	0.15983		1206.6	0.438931		1211.04	74.4545		1208.61	40.3654		1212.19	50.5806		1199.31	31.4516		1192.93	99.0417		1216.26	138.271
1207.37	0.152194		1206.61	0.427003		1211.05	71.3409		1208.62	42.4615		1212.2	59.5806		1199.32	35.0968		1192.94	91.5625		1216.28	122.438
1207.38	0.177436		1206.62	0.482764		1211.06	69.5455		1208.63	46.3654		1212.21	62.2258		1199.33	43.129		1192.96	75.8958		1216.29	119.646
1207.39	0.189951		1206.63	0.450262		1211.07	62.3409		1208.64	52.8269		1212.23	45.2258		1199.34	36.3548		1192.97	69.8958		1216.3	103.688
1207.4	0.207344		1206.65	0.490517		1211.08	58.1364		1208.65	57.3654		1212.24	40.6774		1199.36	39.8064		1192.98	72.4167		1216.31	98.625
1207.41	0.193875		1206.66	0.438931		1211.1	52.7273		1208.66	55.2885		1212.25	38.0968		1199.37	46.1613		1192.99	72.3333		1216.32	102.583
1207.43	0.185708		1206.67	0.514074		1211.11	58.6818		1208.68	60		1212.26	34.4516		1199.38	44.8387		1193.01	79.4375		1216.34	98.6667
1207.44	0.163224		1206.68	0.636032		1211.12	62.7273		1208.69	65.5577		1212.27	28.4194		1199.39	38.3226		1193.02	79.375		1216.35	80.5833
1207.45	0.150815		1206.69	0.64617		1211.13	52.5		1208.7	69.4615		1212.29	37.2258		1199.4	43.3226		1193.03	72.1667		1216.36	84.0417
1207.46	0.158239		1206.71	0.70223		1211.14	57.5682		1208.71	67.1923		1212.3	34.4194		1199.41	37.3548		1193.04	72		1216.37	92.5417
1207.48	0.177118		1206.72	0.85341		1211.15	59.9318		1208.72	66.8269		1212.31	35.3871		1199.43	36.5806		1193.05	72.9375		1216.38	92.0208
1207.49	0.20745		1206.73	0.893069		1211.17	49.0227		1208.74	74.3461		1212.32	34.5806		1199.44	33.6452		1193.06	68.5833		1216.39	95.6458
1207.5	0.226647		1206.74	0.864443		1211.18	44.4318		1208.75	71.4231		1212.34	37.129		1199.45	37.7419		1193.08	63.2083		1216.41	103.188
1207.51	0.23598		1206.76	0.791686		1211.19	50.3864		1208.76	76.9423		1212.35	37.6774		1199.46	36.3226		1193.09	56.25		1216.42	94.1042
1207.52	0.213602		1206.77	0.793176		1211.2	54.0227		1208.77	74.8846		1212.36	38.6452		1199.47	37.9355		1193.1	53.1042		1216.43	89.5
1207.54	0.190799		1206.78	0.787511		1211.21	54.2273		1208.79	72.3461		1212.37	42.5161		1199.49	40.1936		1193.11	51.7083		1216.44	99.6667
1207.55	0.180193		1206.79	0.852217		1211.23	50.5227		1208.8	70.6923		1212.38	41.9032		1199.5	45.6452		1193.12	45.2917		1216.46	94.375
1207.56	0.162163		1206.8	0.806595		1211.24	51.4318		1208.81	62.1923		1212.39	43.4516		1199.51	36.8064		1193.14	45.3542		1216.47	95.9167
1207.57	0.176163		1206.82	0.757692		1211.25	47.2955		1208.82	67.9039		1212.41	42.871		1199.52	42.7097		1193.15	44.25		1216.48	97.2083
1207.58	0.20395		1206.83	0.797351		1211.26	56.0909		1208.83	64.2115		1212.42	39.9032		1199.54	48.0968		1193.16	51.6667		1216.49	84.5833
1207.6	0.170966		1206.84	0.747852		1211.28	54.6364		1208.85	61.8462		1212.43	35.8064		1199.55	51.871		1193.17	57.9167		1216.5	78.8333
1207.61	0.151664		1206.85	0.768725		1211.29	53.2955		1208.86	69.5		1212.44	36.6129		1199.56	51.3871		1193.18	60.9167		1216.52	78.3542
1207.62	0.153042		1206.86	0.991471		1211.3	51.3182		1208.87	80.75		1212.45	42.0645		1199.57	51.6774		1193.2	62.875		1216.53	80.7708
1207.63	0.153467		1206.88	1.11253		1211.31	50.1136		1208.88	78.8461		1212.47	34.6452		1199.58	38.8387		1193.21	61.1042		1216.54	100.583
1207.64	0.155588		1206.89	1.12357		1211.32	43.4773		1208.89	75.6154		1212.48	41.5161		1199.59	38.3226		1193.22	55.5208		1216.55	120.729
1207.66	0.178072		1206.9	1.05826		1211.34	50.9318		1208.91	73.6154		1212.49	45.4516		1199.61	33.3548		1193.23	44.6042		1216.56	113.646
1207.67	0.19992		1206.91	0.904996		1211.35	51.8864		1208.92	81.3654		1212.5	42.7419		1199.62	36.7097		1193.24	47.8125		1216.58	99.7708
1207.68	0.205753		1206.92	1.04395		1211.36	50		1208.93	81.6731		1212.52	40.871		1199.63	35.3548		1193.26	54.8958		1216.59	86.3125
1207.69	0.246692		1206.93	1.03948		1211.37	52.6364		1208.94	90.0192		1212.53	38.4839		1199.64	32.2258		1193.27	58		1216.6	77.8333
1207.7	0.284979		1206.95	0.932131		1211.38	53.0227		1208.95	86.8077		1212.54	34.0323		1199.65	31.3871		1193.28	49.8958		1216.61	72.6042
1207.72	0.241919		1206.96	0.824486		1211.4	51.6818		1208.97	87.4808		1212.55	30.7742		1199.67	24.5806		1193.29	51.5417		1216.62	78.6875
1207.73	0.263343		1206.97	0.814646		1211.41	57.1818		1208.98	97.8846		1212.56	25.871		1199.68	27.9032		1193.3	48.5208		1216.64	78.75
1207.74	0.284979		1206.98	0.707299		1211.42	63.4318		1208.99	97.4808		1212.58	23.1613		1199.69	32.3871		1193.32	55.3542		1216.65	83.1875
1207.75	0.267798		1206.99	0.727874		1211.43	65.7045		1209	92.7308		1212.59	27.5161		1199.7	43.5161		1193.33	52.1458		1216.66	86.0833
1207.76	0.233223		1207.01	0.738012		1211.44	59.5455		1209.01	84.2115		1212.6	27.5806		1199.71	41.8387		1193.34	52.3958		1216.67	79.5833
1207.78	0.25698		1207.02	0.696564		1211.46	53.6591		1209.03	86.0961		1212.61	31.3548		1199.73	42.5161		1193.35	57.9167		1216.68	83.3958
1207.79	0.258995		1207.03	0.743976		1211.47	49.3864		1209.04	81.4808		1212.62	26.129		1199.74	38		1193.36	58.7083		1216.7	89.125
1207.8	0.234813		1207.04	0.887105		1211.48	53.1591		1209.05	86.1154		1212.64	29.7097		1199.75	33.1936		1193.38	50.5		1216.71	82.4375
1207.81	0.218162		1207.06	0.813453		1211.49	64.0227		1209.06	80		1212.65	38.6452		1199.76	32.1613		1193.39	47.875		1216.72	80.3125
1207.82	0.217738		1207.07	0.699546		1211.5	58.1136		1209.07	66.3269		1212.66	33.8064		1199.77	39.4839		1193.4	48.3542		1216.73	88.2083
1207.84	0.234495		1207.08	0.706106		1211.52	51.0682		1209.09	63.1538		1212.67	37.6774		1199.79	36.6452		1193.41	48.625		1216.74	90.1875
1207.85	0.228132		1207.09	0.73175		1211.53	48.5909		1209.1	56.4808		1212.68	36.8387		1199.8	40.2258		1193.42	42.5417		1216.76	85.8125
1207.86	0.249025		1207.1	0.727575		1211.54	51.2955		1209.11	56.2115		1212.7	41.6452		1199.81	48.4516		1193.43	37.5833		1216.77	81.6042
1207.87	0.331963		1207.12	0.598461		1211.55	50.25		1209.12	54.6538		1212.71	42.7097		1199.82	44.2903		1193.45	47.8542		1216.78	85.5625
1207.88	0.368553		1207.13	0.619035		1211.56	46.7955		1209.13	57.2115		1212.72	35		1199.83	40.3548		1193.46	49.9583		1216.79	80.5625
1207.9	0.342145		1207.14	0.506619		1211.58	40.4091		1209.15	68.0192		1212.73	46.3548		1199.85	38.2581		1193.47	40.3333		1216.81	85.7292
1207.91	0.282116		1207.15	0.598461		1211.59	43.5455		1209.16	68.8846		1212.74	49.6774		1199.86	39.2581		1193.48	36.5208		1216.82	89.4583
1207.92	0.253268		1207.16	0.571326		1211.6	43.3409		1209.17	57.8654		1212.76	43.4194		1199.87	40.6452		1193.49	35.875		1216.83	83.5
1207.93	0.266843		1207.17	0.687917		1211.61	40.0227		1209.18	53.3462		1212.77	48.4839		1199.88	33.2581		1193.51	39.5208		1216.84	83.5208
1207.94	0.224208		1207.19	0.686724		1211.62	45.7955		1209.19	43.9423		1212.78	42.6774		1199.89	45.9032		1193.52	38.8958		1216.85	80.8125
1207.96	0.227283		1207.2	0.752921		1211.64	43.6136		1209.21	39.1154		1212.79	46.2903		1199.91	51.129		1193.53	48.125		1216.87	91.9792
1207.97	0.285509		1207.21	0.787809		1211.65	46.9773		1209.22	39.25		1212.8	50.9032		1199.92	44.5484		1193.54	36.7083		1216.88	100.958
1207.98	0.268752		1207.22	0.716244		1211.66	55.4773		1209.23	40.75		1212.82	63.2258		1199.93	35.7742		1193.55	36.4583		1216.89	106.979
1207.99	0.256237		1207.23	0.693582		1211.67	58.2955		1209.24	46.9808		1212.83	53.4839		1199.94	49.3871		1193.57	34.5417		1216.9	102.458
1208	0.248919		1207.25	0.66764		1211.68	62.3182		1209.25	52.5		1212.84	53.0645		1199.95	48.4194		1193.58	37.0625		1216.91	103
1208.02	0.297388		1207.26	0.765147		1211.7	62.7955		1209.27	46.4231		1212.85	48.4839		1199.97	48.2903		1193.59	37.1042		1216.93	105.833
1208.03	0.269919		1207.27	0.848043		1211.71	51.6591		1209.28	57.1346		1212.86	55.5484		1199.98	43.4516		1193.6	36.4375		1216.94	101.604
1208.04	0.261646		1207.28	0.739205		1211.72	47.0455		1209.29	65.3654		1212.88	56.2258		1199.99	39.9032		1193.61	36.2083		1216.95	96.2708
1208.05	0.217632		1207.3	0.719822		1211.73	52.0227		1209.3	64.0769		1212.89	58.0968		1200	36.8064		1193.63	39.3958		1216.96	99.5
1208.06	0.21339		1207.31	0.834028		1211.74	58.8636		1209.32	56.4808		1212.9	53.2258		1200.01	46.0645		1193.64	40.4167		1216.97	102.542
1208.08	0.214874		1207.32	0.817628		1211.76	60.7727		1209.33	63.5962		1212.91	63.6774		1200.03	49.1613		1193.65	49.3542		1216.99	104.583
1208.09	0.211481		1207.33	0.788704		1211.77	65.0682		1209.34	54.6731		1212.92	59.129		1200.04	58.9355		1193.66	54.8125		1217	93.6667
1208.1	0.205117		1207.34	0.695073		1211.78	64.2727		1209.35	63.2308		1212.94	55.4194		1200.05	49.6129		1193.67	58.0625		1217.01	91.25
1208.11	0.222511		1207.36	0.631261		1211.79	58.3182		1209.36	68.8461		1212.95	55.4194		1200.06	43.0323		1193.69	62.625		1217.02	93.7708
1208.12	0.251146		1207.37	0.543892		1211.81	64.7045		1209.38	62.1346		1212.96	53.2903		1200.07	48.5806		1193.7	64.4375		1217.04	93.3958
1208.14	0.254116		1207.38	0.56238		1211.82	53.9091		1209.39	55.1154		1212.97	48.871		1200.09	50		1193.71	58.2292		1217.05	90.3125
1208.15	0.227177		1207.39	0.535245		1211.83	56.8409		1209.4	51.9808		1212.98	53.5161		1200.1	46.4516		1193.72	54.8958		1217.06	92.125
1208.16	0.205541		1207.4	0.575202		1211.84	58.5682		1209.41	48.1923		1213	62.9355		1200.11	38.3548		1193.73	51.6875		1217.07	80.6875
1208.17	0.191223		1207.41	0.621421		1211.85	59.3182		1209.42	41.5385		1213.01	58.1936		1200.12	45.0645		1193.74	55.4167		1217.08	75.8125
1208.18	0.199072		1207.43	0.730557		1211.87	64.5		1209.43	44.4423		1213.02	57.7742		1200.13	47.4194		1193.76	59.5833		1217.1	67.5
1208.2	0.184224		1207.44	0.706404		1211.88	69.8864		1209.45	51.7115		1213.03	64.4194		1200.14	48.4194		1193.77	56.3333		1217.11	73.625
1208.21	0.193026		1207.45	0.64945		1211.89	68.0455		1209.46	45.8077		1213.05	67.6129		1200.16	56.3871		1193.78	57.2917		1217.12	71.0625
1208.22	0.205117		1207.46	0.580569		1211.9	64.6136		1209.47	49.2308		1213.06	55.3548		1200.17	62.9355		1193.79	61.0833		1217.13	66.5625
1208.23	0.203844		1207.48	0.517652		1211.91	67.2273		1209.48	51.0577		1213.07	65.0645		1200.18	62.6774		1193.81	59.9792		1217.14	61.25
1208.24	0.218056		1207.49	0.439825		1211.92	70.1136		1209.49	53.3654		1213.08	60.8064		1200.19	56.8387		1193.82	66.9583		1217.15	68.6875
1208.26	0.22039		1207.5	0.488728		1211.94	65.7273		1209.51	55.4615		1213.09	46.1613		1200.2	54.1613		1193.83	70.4792		1217.17	69.9375
1208.27	0.237465		1207.51	0.489026		1211.95	55.8636		1209.52	70.8269		1213.11	46		1200.22	45.5161		1193.84	73.7292		1217.18	74.6875
1208.28	0.216253		1207.52	0.529878		1211.96	52.9318		1209.53	65.6154		1213.12	51.1613		1200.23	37.0645		1193.85	67.9583		1217.19	74.4583
1208.29	0.215405		1207.54	0.441614		1211.97	58.25		1209.54	60.3269		1213.13	48.5161		1200.24	36.8064		1193.87	54.2708		1217.2	81.2917
1208.31	0.256768		1207.55	0.389134		1211.98	78.1591		1209.56	63.75		1213.14	43.9677		1200.25	36.7419		1193.88	50.2292		1217.21	84.8125
1208.32	0.233859		1207.56	0.341126		1212	86		1209.57	59.7885		1213.15	44.0968		1200.27	37.8387		1193.89	57.8958		1217.23	80.7708
1208.33	0.235768		1207.57	0.327111		1212.01	87.25		1209.58	48.8654		1213.16	47.7419		1200.28	40.2258		1193.9	64.5417		1217.24	79.6458
1208.34	0.23195		1207.58	0.311605		1212.02	82.25		1209.59	47.4038		1213.18	47.7419		1200.29	37.7419		1193.91	61.1875		1217.25	75.8125
1208.35	0.227814		1207.6	0.346195		1212.03	68.7955		1209.6	45.4615		1213.19	42.8387		1200.3	38.8387		1193.92	65.4375		1217.26	74.9375
1208.37	0.214981		1207.61	0.303554		1212.05	68.0455		1209.62	47.3462		1213.2	38.129		1200.31	38.7742		1193.94	62.625		1217.28	74.5208
1208.38	0.187936		1207.62	0.340827		1212.06	53.7045		1209.63	51.0962		1213.21	36.129		1200.33	34.4839		1193.95	56.9792		1217.29	71.6458
1208.39	0.165663		1207.63	0.37661		1212.07	49.2727		1209.64	52.2885		1213.23	32.6129		1200.34	33.5161		1193.96	52.5208		1217.3	64.5625
1208.4	0.146891		1207.64	0.500954		1212.08	52.9545		1209.65	57.5385		1213.24	35.6774		1200.35	38.1613		1193.97	52.6667		1217.31	67.9375
1208.41	0.141694		1207.66	0.64617		1212.09	52.7273		1209.66	70.5577		1213.25	41.9677		1200.36	35.5806		1193.98	61.3958		1217.32	69.6667
1208.42	0.193769		1207.67	0.724295		1212.11	48.5682		1209.67	75		1213.26	36.9032		1200.37	32.9677		1194	60.125		1217.34	64.0417
1208.44	0.186239		1207.68	0.794369		1212.12	55.1591		1209.69	72.6154		1213.27	33.2258		1200.38	38.3226		1194.01	54.9792		1217.35	65.4167
1208.45	0.168209		1207.69	0.691793		1212.13	47.7727		1209.7	71.75		1213.29	38.4839		1200.4	36.4194		1194.02	68.8125		1217.36	59.8542
1208.46	0.149861		1207.7	0.872792		1212.14	44.3409		1209.71	74.3269		1213.3	41.9355		1200.41	47.5806		1194.03	67.4375		1217.37	59.0625
1208.47	0.201405		1207.72	1.02845		1212.15	48.5455		1209.72	69.2692		1213.31	42.9032		1200.42	48		1194.04	53.1667		1217.38	68.0208
1208.48	0.218799		1207.73	0.962546		1212.17	56.1364		1209.73	69.75		1213.32	39.1613		1200.43	40.4516		1194.06	48.7292		1217.4	69.2083
1208.5	0.210102		1207.74	0.839395		1212.18	55.7273		1209.75	65.5192		1213.33	45.5806		1200.44	31.2258		1194.07	48.0833		1217.41	65.5833
1208.51	0.165663		1207.75	0.808682		1212.19	55.7045		1209.76	60.7115		1213.35	55.4516		1200.46	29.0645		1194.08	63.3125		1217.42	62.5833
1208.52	0.154315		1207.76	0.71863		1212.2	62.9091		1209.77	58.4615		1213.36	60.5484		1200.47	29.5484		1194.09	61.125		1217.43	62.3542
1208.53	0.154739		1207.78	0.802122		1212.21	63.5455		1209.78	63.8846		1213.37	51.7419		1200.48	28.3226		1194.1	59.625		1217.44	62.2917
1208.55	0.138937		1207.79	0.893665		1212.23	59.1364		1209.8	61.5		1213.38	44.2258		1200.49	30.0323		1194.12	54.1875		1217.46	64.5833
1208.56	0.157815		1207.8	0.805104		1212.24	60.1818		1209.81	61.8077		1213.39	49.3548		1200.51	30.5806		1194.13	51.5417		1217.47	64.1875
1208.57	0.158451		1207.81	0.720419		1212.25	51.1818		1209.82	66.9423		1213.41	46.5806		1200.52	32.6774		1194.14	50.4792		1217.48	64.9167
1208.58	0.151876		1207.82	0.821504		1212.26	56.3636		1209.83	62.5769		1213.42	44.129		1200.53	29.8065		1194.15	52.0417		1217.49	57.3333
1208.59	0.172981		1207.84	0.849534		1212.27	48.8182		1209.84	71.4423		1213.43	45.0968		1200.54	32.871		1194.16	52.8958		1217.51	57.0417
1208.61	0.138831		1207.85	0.906487		1212.29	44.0682		1209.86	77.3461		1213.44	48.1613		1200.55	38.7419		1194.17	67.1875		1217.52	50.7083
1208.62	0.145936		1207.86	0.927659		1212.3	46.3636		1209.87	77.6539		1213.45	44.0323		1200.57	39.4194		1194.19	60.6042		1217.53	46.4792
1208.63	0.173724		1207.87	0.921397		1212.31	48.3636		1209.88	75.3077		1213.47	45.2581		1200.58	41.9032		1194.2	60.9375		1217.54	52.3333
1208.64	0.205541		1207.88	1.01503		1212.32	44.7955		1209.89	71.0192		1213.48	51		1200.59	35.4516		1194.21	62.75		1217.55	48.3333
1208.65	0.181148		1207.9	0.978947		1212.34	45.2727		1209.9	63.5769		1213.49	56.129		1200.6	33.6129		1194.22	64.4792		1217.57	47.9792
1208.66	0.179451		1207.91	0.856094		1212.35	50.5909		1209.92	67.8461		1213.5	55.2903		1200.61	25.2903		1194.23	62.7292		1217.58	42.5417
1208.68	0.206178		1207.92	0.793773		1212.36	60.0909		1209.93	70.5961		1213.52	49.2903		1200.62	29.4516		1194.25	56.2708		1217.59	43.5625
1208.69	0.223571		1207.93	0.721612		1212.37	58.7045		1209.94	74.8269		1213.53	39.2258		1200.64	27.871		1194.26	51.875		1217.6	43.6667
1208.7	0.227283		1207.94	0.618141		1212.38	58.5682		1209.95	67.6731		1213.54	37.3548		1200.65	31.0323		1194.27	46.7917		1217.61	48.9583
1208.71	0.265252		1207.96	0.573115		1212.39	59.2727		1209.96	69.75		1213.55	38.0323		1200.66	39.7097		1194.28	60.0625		1217.63	56.4792
1208.72	0.297706		1207.97	0.579377		1212.41	62.9318		1209.98	67.2885		1213.56	45.2581		1200.67	39.129		1194.3	54.2292		1217.64	70.625
1208.74	0.275222		1207.98	0.630963		1212.42	64.3182		1209.99	64.2115		1213.58	49.0323		1200.68	35.2581		1194.31	54.6042		1217.65	85.8958
1208.75	0.231632		1207.99	0.583551		1212.43	53.5		1210	68.5577		1213.59	47.7419		1200.7	33.9677		1194.32	51.5625		1217.66	92.9167
1208.76	0.260055		1208	0.565064		1212.44	43.5455		1210.01	75.7885		1213.6	40.2903		1200.71	35.4839		1194.33	47.3125		1217.67	80.7917
1208.77	0.242768		1208.02	0.604424		1212.45	46.3182		1210.02	87.9039		1213.61	42.9355		1200.72	32.6774		1194.34	48.8958		1217.69	71.375
1208.79	0.217314		1208.03	0.691495		1212.47	44.8636		1210.04	70.9808		1213.62	38.1613		1200.73	35.9032		1194.36	49.5833		1217.7	75.4167
1208.8	0.213602		1208.04	0.63961		1212.48	47.1591		1210.05	67.9615		1213.63	42.2258		1200.74	31.4194		1194.37	56.4792		1217.71	70.9167
1208.81	0.214026		1208.05	0.661676		1212.49	45.9773		1210.06	69		1213.65	42.4194		1200.76	40.1613		1194.38	57.0625		1217.72	71.4583
1208.82	0.184542		1208.06	0.727277		1212.5	44.5227		1210.07	65.4039		1213.66	41.5806		1200.77	41.5806		1194.39	55.9583		1217.73	69.2708
1208.83	0.175845		1208.08	0.781845		1212.52	40.7727		1210.08	58.3269		1213.67	44.3871		1200.78	47.7097		1194.4	56.375		1217.75	75.8125
1208.85	0.191754		1208.09	0.648556		1212.53	44.9091		1210.1	61.1538		1213.68	62.1936		1200.79	46.9032		1194.41	53.1667		1217.76	78.7917
1208.86	0.226117		1208.1	0.66436		1212.54	52.5909		1210.11	56.6538		1213.69	58.0645		1200.8	45.2903		1194.43	45.2708		1217.77	80.3542
1208.87	0.341933		1208.11	0.740696		1212.55	46.5909		1210.12	57.3077		1213.71	55.3548		1200.82	47.1936		1194.44	37.5625		1217.78	78.2917
1208.88	0.397719		1208.12	0.742783		1212.56	44.7727		1210.13	63.6731		1213.72	57.1613		1200.83	46.0968		1194.45	39.9792		1217.8	70.1458
1208.89	0.392947		1208.14	0.70223		1212.58	45.6818		1210.14	62.3654		1213.73	61.3548		1200.84	42.7742		1194.46	35.875		1217.81	73.25
1208.91	0.371841		1208.15	0.658694		1212.59	46.5682		1210.16	65.6731		1213.74	71.2903		1200.85	39.0645		1194.47	38.8125		1217.82	74.1042
1208.92	0.33016		1208.16	0.663465		1212.6	50.4091		1210.17	67.1154		1213.76	78.6129		1200.86	37.6452		1194.49	54.2083		1217.83	72
1208.93	0.359962		1208.17	0.645872		1212.61	53.2273		1210.18	70.9423		1213.77	87.2258		1200.88	48.3871		1194.5	53.8958		1217.84	72.2917
1208.94	0.325812		1208.18	0.621421		1212.62	46.8409		1210.19	75.9039		1213.78	87.9032		1200.89	45		1194.51	48.3125		1217.86	78.6875
1208.95	0.326236		1208.2	0.641698		1212.64	50.6818		1210.2	72.7308		1213.79	92		1200.9	48.1936		1194.52	46.0417		1217.87	82.0417
1208.97	0.358902		1208.21	0.649749		1212.65	46.8182		1210.22	74.1923		1213.8	113.097		1200.91	60.5806		1194.53	47.8542		1217.88	75.8125
1208.98	0.384886		1208.22	0.706702		1212.66	47.3636		1210.23	62.4808		1213.82	147.323		1200.92	93.2581		1194.55	39.1458		1217.89	70.9375
1208.99	0.400265		1208.23	0.641996		1212.67	52.7045		1210.24	61.6923		1213.83	181.968		1200.94	104.258		1194.56	46.8542		1217.9	69.25
1209	0.434415		1208.24	0.660185		1212.68	53.9773		1210.25	64.75		1213.84	298.581		1200.95	104.226		1194.57	54.6458		1217.91	72.625
1209.01	0.455097		1208.26	0.673007		1212.7	52.7273		1210.27	69.0385		1213.85	941.419		1200.96	77.7097		1194.58	54.4167		1217.93	63.3125
1209.03	0.407901		1208.27	0.744274		1212.71	53.4773		1210.28	64.0577		1213.86	3807		1200.97	62.7742		1194.59	52.6667		1217.94	57.25
1209.04	0.35625		1208.28	0.789598		1212.72	50.5227		1210.29	56.5962		1213.88	8695.55		1200.98	59.1613		1194.61	52.2292		1217.95	58.1667
1209.05	0.298342		1208.29	0.742485		1212.73	47.7727		1210.3	62.25		1213.89	9824.29		1201	62.1936		1194.62	56.6667		1217.96	63
1209.06	0.285403		1208.31	0.603828		1212.74	49.7273		1210.31	58.2308		1213.9	7606.32		1201.01	71.0968		1194.63	58.125		1217.98	67.7917
1209.07	0.23651		1208.32	0.563275		1212.76	50.8864		1210.33	63.3269		1213.91	5167.61		1201.02	64.0323		1194.64	51.7292		1217.99	67.1667
1209.09	0.250722		1208.33	0.579973		1212.77	51.4773		1210.34	60.5385		1213.92	3296		1201.03	63.7097		1194.65	49.5625		1218	69.7917
1209.1	0.249237		1208.34	0.720717		1212.78	65.0909		1210.35	50.3077		1213.94	1944.03		1201.04	60.871		1194.66	51.1667		1218.01	75
1209.11	0.245631		1208.35	0.716244		1212.79	53.3636		1210.36	40.4808		1213.95	1169.03		1201.06	55.9032		1194.68	53.9583		1218.02	77.2708
1209.12	0.210208		1208.37	0.608897		1212.8	55.2955		1210.37	54.6346		1213.96	731.581		1201.07	61.4194		1194.69	62.7292		1218.04	78.2292
1209.13	0.207875		1208.38	0.548067		1212.82	57.2955		1210.38	64.0385		1213.97	466.871		1201.08	59.0323		1194.7	67.1875		1218.05	73.7083
1209.15	0.210844		1208.39	0.562082		1212.83	52.3182		1210.4	62.5192		1213.98	339.065		1201.09	44.7742		1194.71	69.3958		1218.06	64.9167
1209.16	0.191754		1208.4	0.550751		1212.84	48.5		1210.41	57.75		1214	246.065		1201.1	35.129		1194.72	62.8542		1218.07	58.0833
1209.17	0.173936		1208.41	0.611581		1212.85	50.3636		1210.42	56.6731		1214.01	247.323		1201.12	36.5161		1194.74	58.9583		1218.08	58.3542
1209.18	0.212647		1208.42	0.654818		1212.86	54.3864		1210.43	56.4808		1214.02	250.581		1201.13	43.3226		1194.75	63.5417		1218.1	57.25
1209.19	0.203526		1208.44	0.722804		1212.88	45.9318		1210.44	49.8269		1214.03	211.71		1201.14	46.4516		1194.76	61.4583		1218.11	58.5625
1209.21	0.214662		1208.45	0.835817		1212.89	45.8636		1210.46	48.4615		1214.05	183.387		1201.15	50.0645		1194.77	60.8125		1218.12	59.9583
1209.22	0.194511		1208.46	0.69388		1212.9	48.6818		1210.47	50.4231		1214.06	161.613		1201.16	54.6452		1194.79	60.0208		1218.13	58.1458
1209.23	0.216147		1208.47	0.685233		1212.91	52.8636		1210.48	54.7308		1214.07	175.806		1201.18	59.2258		1194.8	70.5625		1218.14	48.1458
1209.24	0.197057		1208.48	0.625596		1212.92	74		1210.49	47.1154		1214.08	162.516		1201.19	62.5161		1194.81	65.9583		1218.16	46.7083
1209.25	0.245737		1208.5	0.498568		1212.94	82.8182		1210.51	43.4808		1214.09	138.355		1201.2	51.9677		1194.82	72.9167		1218.17	60.4375
1209.27	0.238525		1208.51	0.3617		1212.95	75.5909		1210.52	45.1538		1214.11	160.839		1201.21	38.0645		1194.83	85.6667		1218.18	58.1458
1209.28	0.238738		1208.52	0.435949		1212.96	70.1591		1210.53	57.8077		1214.12	161.452		1201.22	43.5484		1194.85	102.521		1218.19	69.8958
1209.29	0.212859		1208.53	0.370646		1212.97	75.8636		1210.54	63.6731		1214.13	176.323		1201.24	38.7742		1194.86	113.771		1218.2	71.6458
1209.3	0.252313		1208.55	0.445491		1212.98	77.4773		1210.55	64.4423		1214.14	195.935		1201.25	29.8065		1194.87	118.854		1218.22	72.25
1209.32	0.217208		1208.56	0.605319		1213	74.2045		1210.57	57.8846		1214.15	229.903		1201.26	30.2581		1194.88	141.667		1218.23	68.4583
1209.33	0.196208		1208.57	0.469644		1213.01	82.1591		1210.58	58.5385		1214.16	333.161		1201.27	33.871		1194.89	198.729		1218.24	72.2292
1209.34	0.203314		1208.58	0.460996		1213.02	84.4091		1210.59	56.7885		1214.18	605.226		1201.28	25.9032		1194.9	490.521		1218.25	68.8333
1209.35	0.226329		1208.59	0.403148		1213.03	86.1136		1210.6	59.1923		1214.19	1929.03		1201.3	31.2903		1194.92	1531.75		1218.27	57
1209.36	0.240541		1208.61	0.293416		1213.05	67.5227		1210.61	53.5385		1214.2	7371.48		1201.31	34.5484		1194.93	2683.9		1218.28	53.0625
1209.38	0.229404		1208.62	0.295801		1213.06	63.3864		1210.63	53.1731		1214.21	14062.7		1201.32	31.7097		1194.94	2396.9		1218.29	46.2292
1209.39	0.233647		1208.63	0.365875		1213.07	62.1818		1210.64	52.0577		1214.23	14240.6		1201.33	29.2903		1194.95	1599.25		1218.3	50.2917
1209.4	0.233965		1208.64	0.435651		1213.08	61.1818		1210.65	53.3654		1214.24	10587.1		1201.34	36.7419		1194.96	975.5		1218.31	49.7083
1209.41	0.195996		1208.65	0.41269		1213.09	65		1210.66	61.5385		1214.25	7069.23		1201.36	40		1194.98	580.958		1218.33	45.5417
1209.42	0.215087		1208.66	0.499463		1213.11	68.0455		1210.67	57.0769		1214.26	4488.61		1201.37	32.3548		1194.99	316.458		1218.34	50.8333
1209.43	0.231314		1208.68	0.631261		1213.12	68.7045		1210.69	62.4808		1214.27	2677.61		1201.38	32.4194		1195	201.167		1218.35	55.3542
1209.45	0.234283		1208.69	0.728768		1213.13	61.7727		1210.7	69.7885		1214.29	1674.71		1201.39	30.0323		1195.01	147.604		1218.36	59.7292
1209.46	0.243192		1208.7	0.743976		1213.14	57		1210.71	69.4615		1214.3	1083.42		1201.4	31.7419		1195.02	129.5		1218.37	55.9792
1209.47	0.216465		1208.71	0.749343		1213.15	51.8409		1210.72	69.9423		1214.31	712		1201.41	24.9355		1195.04	107.896		1218.39	56.8125
1209.48	0.19992		1208.72	0.721015		1213.16	51.6364		1210.73	70.9423		1214.32	503.903		1201.43	22.6774		1195.05	88.7917		1218.4	53.1458
1209.49	0.186027		1208.74	0.774987		1213.18	57.1591		1210.75	69.1539		1214.33	377.935		1201.44	24.5806		1195.06	82.3125		1218.41	50.5833
1209.51	0.196951		1208.75	0.802718		1213.19	52.4545		1210.76	70.9615		1214.35	375.516		1201.45	32.7097		1195.07	78.9583		1218.42	48.5
1209.52	0.223147		1208.76	0.866829		1213.2	52.1364		1210.77	68.75		1214.36	333.387		1201.46	35.3871		1195.08	74.5208		1218.43	43.8958
1209.53	0.219859		1208.77	0.855796		1213.21	54.0227		1210.78	66.1154		1214.37	311.968		1201.47	36.8387		1195.1	64.7292		1218.45	34.7708
1209.54	0.191754		1208.79	0.888		1213.23	56.7955		1210.79	68.75		1214.38	269.29		1201.49	45.4194		1195.11	63.6667		1218.46	35.8333
1209.56	0.191648		1208.8	0.839992		1213.24	60.1364		1210.81	66.9808		1214.39	242.387		1201.5	56.1936		1195.12	65.6458		1218.47	38.6875
1209.57	0.201935		1208.81	0.829257		1213.25	58.1591		1210.82	67.5192		1214.41	262.161		1201.51	59.5161		1195.13	61.1875		1218.48	43.6458
1209.58	0.243192		1208.82	0.732644		1213.26	54.5455		1210.83	64.5961		1214.42	224.774		1201.52	53.9032		1195.14	65.9583		1218.49	52.625
1209.59	0.223465		1208.83	0.615159		1213.27	44.8409		1210.84	68.0192		1214.43	188.194		1201.54	46.9032		1195.15	71.4375		1218.51	51.2708
1209.6	0.187723		1208.85	0.602039		1213.29	40.2955		1210.85	79.6731		1214.44	199.032		1201.55	41		1195.17	68.3958		1218.52	50.375
1209.62	0.203632		1208.86	0.65452		1213.3	50.7273		1210.87	81.0192		1214.45	183.935		1201.56	36.6774		1195.18	66.2292		1218.53	54.8542
1209.63	0.205541		1208.87	0.914837		1213.31	55.1818		1210.88	78.5577		1214.47	176.581		1201.57	30.4194		1195.19	60.1667		1218.54	69.6042
1209.64	0.194617		1208.88	1.14981		1213.32	59.8636		1210.89	75.5		1214.48	207.677		1201.58	33.8387		1195.2	56.75		1218.56	72.6042
1209.65	0.211799		1208.89	1.1343		1213.33	58.7727		1210.9	67.8461		1214.49	257.871		1201.6	37.8387		1195.21	55.6042		1218.57	65.5833
1209.66	0.206602		1208.91	1.01503		1213.35	60.0455		1210.91	80.5385		1214.5	372.193		1201.61	38.7742		1195.23	52.9167		1218.58	57.9167
1209.67	0.23195		1208.92	1.00847		1213.36	56.0227		1210.93	85.1539		1214.52	729.226		1201.62	31.4516		1195.24	56.75		1218.59	55.5625
1209.69	0.241601		1208.93	1.03471		1213.37	52.5682		1210.94	79.6539		1214.53	2605.03		1201.63	28.2581		1195.25	61		1218.6	53.3125
1209.7	0.284025		1208.94	0.90112		1213.38	46.7273		1210.95	77.2692		1214.54	8188.48		1201.64	26.6129		1195.26	63.3333		1218.62	50.8958
1209.71	0.270343		1208.95	0.806297		1213.39	54.3864		1210.96	69.4039		1214.55	12473		1201.65	34.6774		1195.28	55.3958		1218.63	44.5417
1209.72	0.263131		1208.97	0.747554		1213.41	53.2273		1210.97	72.8077		1214.56	11106.4		1201.67	34.871		1195.29	57.3333		1218.64	48.4167
1209.73	0.23142		1208.98	0.803613		1213.42	60.1818		1210.99	79.3654		1214.58	8057.68		1201.68	25.0645		1195.3	57.8958		1218.65	50.4792
1209.75	0.219541		1208.99	0.70879		1213.43	63.6591		1211	86.7692		1214.59	5365.42		1201.69	33.3871		1195.31	51.4792		1218.66	58.3542
1209.76	0.219647		1209	0.766041		1213.44	58		1211.01	81.3846		1214.6	3357.97		1201.7	39.8387		1195.32	46.2292		1218.68	63.0833
1209.77	0.208511		1209.01	0.765147		1213.45	53.1136		1211.02	95.1346		1214.61	1982.07		1201.71	40.2581		1195.34	48.1667		1218.69	61.9375
1209.78	0.242131		1209.03	0.767532		1213.47	44.6364		1211.04	94.6346		1214.62	1257.97		1201.73	33.129		1195.35	56.2292		1218.7	58.625
1209.8	0.284767		1209.04	0.846552		1213.48	37.5		1211.05	85.6346		1214.63	826.258		1201.74	35.3871		1195.36	53.0833		1218.71	71.8542
1209.81	0.285615		1209.05	0.808384		1213.49	42.3409		1211.06	85.1154		1214.65	584.355		1201.75	37		1195.37	58.75		1218.72	69.625
1209.82	0.289115		1209.06	0.737117		1213.5	46.2727		1211.07	73.2115		1214.66	418.871		1201.76	34.8064		1195.38	60.3125		1218.74	74.6667
1209.83	0.254752		1209.07	0.682847		1213.52	52.2955		1211.08	74.2885		1214.67	359.613		1201.78	40.4516		1195.39	58.7708		1218.75	76.5833
1209.84	0.220496		1209.09	0.717437		1213.53	45.0682		1211.1	74.3846		1214.68	355.71		1201.79	46.7097		1195.41	67.4792		1218.76	72
1209.86	0.22792		1209.1	0.70879		1213.54	52.8636		1211.11	62.5192		1214.69	317.097		1201.8	48.1936		1195.42	64.0417		1218.77	70.5417
1209.87	0.265889		1209.11	0.63305		1213.55	65.2955		1211.12	65.25		1214.71	292.161		1201.81	44.5484		1195.43	57.0417		1218.78	66.9375
1209.88	0.310539		1209.12	0.594882		1213.56	62.5455		1211.13	72.8269		1214.72	250.548		1201.82	47.3871		1195.44	53.1875		1218.8	60.375
1209.89	0.310221		1209.13	0.619334		1213.58	56.2273		1211.14	62.75		1214.73	237.29		1201.84	42.6129		1195.45	59.6042		1218.81	56.5
1209.9	0.326978		1209.15	0.657203		1213.59	56.1818		1211.15	61.0192		1214.74	266.452		1201.85	56.2903		1195.47	97.3542		1218.82	50.9375
1209.92	0.33069		1209.16	0.590409		1213.6	52.9318		1211.17	62.9615		1214.76	201.065		1201.86	53.9032		1195.48	112.521		1218.83	59.5208
1209.93	0.301736		1209.17	0.656309		1213.61	50.1136		1211.18	59.3462		1214.77	189.806		1201.87	61.129		1195.49	90.5833		1218.85	57.9792
1209.94	0.275646		1209.18	0.619632		1213.62	52.0227		1211.19	56.2115		1214.78	203.516		1201.88	59.8064		1195.5	82.1458		1218.86	67.2292
1209.95	0.246162		1209.19	0.676884		1213.63	46.0909		1211.2	66.1539		1214.79	191.516		1201.89	44.8064		1195.51	80.9583		1218.87	83.0625
1209.96	0.201087		1209.21	0.654818		1213.65	45.25		1211.21	65.7115		1214.8	207.806		1201.91	42.5806		1195.53	63.7083		1218.88	93.8958
1209.98	0.199814		1209.22	0.622316		1213.66	51.5455		1211.23	56.7115		1214.82	219.935		1201.92	50.8387		1195.54	56.4167		1218.89	112.771
1209.99	0.225268		1209.23	0.574904		1213.67	66.1818		1211.24	60.5577		1214.83	246.871		1201.93	57.871		1195.55	57.7708		1218.9	110.271
1210	0.245419		1209.24	0.648556		1213.68	69.8182		1211.25	67.9231		1214.84	327.903		1201.94	66.5161		1195.56	54.8125		1218.92	97.3958
1210.01	0.270025		1209.25	0.61337		1213.69	76.2955		1211.26	55.7885		1214.85	650.613		1201.95	62.5161		1195.57	51.8542		1218.93	100.042
1210.02	0.271616		1209.27	0.597864		1213.71	77.3409		1211.28	53.9038		1214.86	2251.06		1201.97	57.4516		1195.59	47.3542		1218.94	95.2708
1210.04	0.290918		1209.28	0.554031		1213.72	72.6591		1211.29	54.6154		1214.88	5769.35		1201.98	41.7419		1195.6	49.8958		1218.95	82.7917
1210.05	0.237995		1209.29	0.635734		1213.73	64.1364		1211.3	58.4038		1214.89	7576.45		1201.99	42.4516		1195.61	45.5417		1218.96	77.5833
1210.06	0.205966		1209.3	0.648258		1213.74	59.0909		1211.31	58.0769		1214.9	6310.1		1202	45.8387		1195.62	50		1218.98	75.7917
1210.07	0.204693		1209.32	0.80242		1213.76	61.3864		1211.32	61.6731		1214.91	4400.42		1202.02	41.5484		1195.63	62.7708		1218.99	67.0833
1210.08	0.219223		1209.33	0.767831		1213.77	59.2045		1211.34	54.2115		1214.92	2923.94		1202.03	42.7419		1195.65	60.2083		1219	75.2708
1210.1	0.193557		1209.34	0.848043		1213.78	59.3636		1211.35	52.9615		1214.94	1769.13		1202.04	43.7419		1195.66	73.4792		1219.01	76.8333
1210.11	0.183693		1209.35	0.865338		1213.79	61.0682		1211.36	50.3462		1214.95	1107.48		1202.05	49.9677		1195.67	72.6042		1219.03	78.0833
1210.12	0.156436		1209.36	0.81733		1213.8	53.2955		1211.37	53.0192		1214.96	745.71		1202.06	42.0323		1195.68	67.1458		1219.04	74.6667
1210.13	0.1663		1209.38	0.813751		1213.82	50.4318		1211.38	53.7885		1214.97	498.032		1202.08	48.7097		1195.69	58.7292		1219.05	74.5
1210.14	0.163966		1209.39	0.724892		1213.83	44.9318		1211.4	60.5577		1214.98	364.903		1202.09	45.8387		1195.7	50.9375		1219.06	68.0833
1210.16	0.195996		1209.4	0.650345		1213.84	49.2727		1211.41	61.2308		1215	316.71		1202.1	46.1613		1195.72	55.6875		1219.07	62.5417
1210.17	0.196102		1209.41	0.554925		1213.85	49.7045		1211.42	64.9615		1215.01	294.742		1202.11	37.5806		1195.73	62.0208		1219.09	56.1458
1210.18	0.214238		1209.42	0.492604		1213.86	53.6136		1211.43	56.2885		1215.02	282.097		1202.12	39.9032		1195.74	65.625		1219.1	58.9583
1210.19	0.229192		1209.43	0.549856		1213.88	70.1818		1211.44	53.4615		1215.03	259		1202.13	51.2258		1195.75	71.8542		1219.11	57.125
1210.2	0.211693		1209.45	0.473819		1213.89	68.8636		1211.46	51.8654		1215.05	237.677		1202.15	47.7742		1195.77	71.3125		1219.12	57.4583
1210.22	0.228556		1209.46	0.478888		1213.9	69.2045		1211.47	52		1215.06	215.774		1202.16	49.5806		1195.78	62.2917		1219.13	62.7708
1210.23	0.265783		1209.47	0.571326		1213.91	65.3409		1211.48	50.3846		1215.07	214.097		1202.17	45.5161		1195.79	70.6667		1219.15	66.875
1210.24	0.257934		1209.48	0.647065		1213.92	59.1591		1211.49	53.8654		1215.08	201.839		1202.18	38.6452		1195.8	73.3333		1219.16	69.1458
1210.25	0.212859		1209.49	0.56566		1213.94	52.9091		1211.5	59.7692		1215.09	188.161		1202.19	33.1936		1195.81	71.4167		1219.17	69.5
1210.27	0.222617		1209.51	0.538227		1213.95	49.6818		1211.52	54.2885		1215.11	174.032		1202.21	27.4516		1195.83	69.0833		1219.18	70.3333
1210.28	0.182633		1209.52	0.528088		1213.96	54.2955		1211.53	53.1346		1215.12	169.871		1202.22	24.3871		1195.84	72.1667		1219.19	86.5208
1210.29	0.19292		1209.53	0.542401		1213.97	64.3182		1211.54	51.4423		1215.13	171.129		1202.23	29.7742		1195.85	76.1458		1219.21	121.375
1210.3	0.188784		1209.54	0.497972		1213.98	66.2273		1211.55	50.2692		1215.14	164.097		1202.24	32.6452		1195.86	71.4375		1219.22	139.958
1210.31	0.209784		1209.56	0.470837		1214	67.2045		1211.56	51.5192		1215.15	171.581		1202.26	34.5806		1195.87	71.3333		1219.23	128.062
1210.33	0.226329		1209.57	0.533456		1214.01	63.6136		1211.58	52.1731		1215.17	198.871		1202.27	33.129		1195.88	66.9167		1219.24	106
1210.34	0.226117		1209.58	0.500357		1214.02	58.6364		1211.59	53.3269		1215.18	254.871		1202.28	31.7742		1195.9	80.5208		1219.26	87.2292
1210.35	0.217632		1209.59	0.497674		1214.03	58.6364		1211.6	47.1346		1215.19	503.968		1202.29	31.2903		1195.91	158.583		1219.27	76.3542
1210.36	0.22442		1209.6	0.417461		1214.05	60.7727		1211.61	44.2692		1215.2	1543.03		1202.3	23.871		1195.92	466.396		1219.28	68.6667
1210.37	0.224314		1209.62	0.421934		1214.06	56.6591		1211.62	37.2115		1215.21	3186.61		1202.32	29.0323		1195.93	718.375		1219.29	58.8333
1210.38	0.232162		1209.63	0.438931		1214.07	53.9091		1211.64	47.6538		1215.23	3479.77		1202.33	30.2581		1195.94	610.25		1219.3	59.7292
1210.4	0.195042		1209.64	0.487833		1214.08	53.7273		1211.65	58.5769		1215.24	2778.1		1202.34	29.5484		1195.96	420.458		1219.32	64.9792
1210.41	0.182739		1209.65	0.507215		1214.09	47.75		1211.66	67.2692		1215.25	1903.81		1202.35	28.7742		1195.97	271.312		1219.33	64.7917
1210.42	0.220708		1209.66	0.569536		1214.11	46.2727		1211.67	69.6539		1215.26	1252.07		1202.36	32.2581		1195.98	174.438		1219.34	61.4792
1210.43	0.266101		1209.67	0.638716		1214.12	50.4091		1211.68	71.5385		1215.27	768.742		1202.37	34.5484		1195.99	123.5		1219.35	58.2917
1210.44	0.241389		1209.69	0.729365		1214.13	53.7727		1211.7	75.6154		1215.29	528.355		1202.39	34.2903		1196	104.167		1219.36	54.1458
1210.46	0.213284		1209.7	0.663167		1214.14	56.0455		1211.71	65.3077		1215.3	362		1202.4	33.8387		1196.02	91.4167		1219.38	46.5208
1210.47	0.199602		1209.71	0.828362		1214.15	55.25		1211.72	62.1346		1215.31	269.548		1202.41	40.6129		1196.03	88.3125		1219.39	51.4583
1210.48	0.200875		1209.72	0.862356		1214.16	53.0682		1211.73	68.9615		1215.32	208.839		1202.42	37.2258		1196.04	78.6667		1219.4	53
1210.49	0.209784		1209.73	0.849236		1214.18	53.4545		1211.74	72.0385		1215.33	200.613		1202.43	39.4516		1196.05	76.8125		1219.41	54.0208
1210.51	0.201087		1209.75	0.870109		1214.19	46.9091		1211.76	75.3654		1215.35	207.677		1202.45	42.2903		1196.06	74.2292		1219.42	46.6875
1210.52	0.223253		1209.76	0.834326		1214.2	56.3182		1211.77	66.1923		1215.36	206.484		1202.46	41.4839		1196.08	66.9375		1219.44	46.1875
1210.53	0.211375		1209.77	0.747852		1214.21	60.4773		1211.78	68.1539		1215.37	184.774		1202.47	33.3548		1196.09	64.4792		1219.45	53.7083
1210.54	0.19536		1209.78	0.730855		1214.23	60.5227		1211.79	68.5192		1215.38	175.226		1202.48	35.6452		1196.1	60.2083		1219.46	51.3333
1210.55	0.186557		1209.8	0.7893		1214.24	62.6591		1211.81	71.6731		1215.39	172.065		1202.49	36.4839		1196.11	59.6042		1219.47	48.9167
1210.57	0.207026		1209.81	0.68404		1214.25	62.7955		1211.82	70.0961		1215.41	160.677		1202.51	35.871		1196.12	69.4375		1219.48	57.4375
1210.58	0.208511		1209.82	0.671218		1214.26	64.9091		1211.83	62.9615		1215.42	153.839		1202.52	43.0968		1196.14	64.1042		1219.5	70.7708
1210.59	0.191436		1209.83	0.693582		1214.27	64.4773		1211.84	70.8077		1215.43	147.355		1202.53	43.4516		1196.15	63.7292		1219.51	68.1042
1210.6	0.175739		1209.84	0.656905		1214.29	62.3864		1211.85	68.7115		1215.44	146.065		1202.54	45.129		1196.16	55.4583		1219.52	76.4583
1210.61	0.196632		1209.86	0.634839		1214.3	57.7955		1211.87	58.4038		1215.45	138.194		1202.55	38.3871		1196.17	56.125		1219.53	92.8958
1210.63	0.227177		1209.87	0.681655		1214.31	59.1591		1211.88	65.9615		1215.47	156.71		1202.57	51.6774		1196.18	51.7292		1219.55	123.708
1210.64	0.223889		1209.88	0.794369		1214.32	60.1364		1211.89	64.25		1215.48	150.581		1202.58	43.9355		1196.2	51.4375		1219.56	124.521
1210.65	0.253586		1209.89	0.773794		1214.33	64.2955		1211.9	63.9423		1215.49	150.258		1202.59	34.6774		1196.21	53.5833		1219.57	91.4167
1210.66	0.273631		1209.9	0.83045		1214.35	68.2955		1211.91	67.0769		1215.5	141.516		1202.6	27.1935		1196.22	52.2292		1219.58	76.7083
1210.67	0.282434		1209.92	0.81733		1214.36	60.0682		1211.92	65.2885		1215.52	180.516		1202.61	31.6129		1196.23	49.9375		1219.59	62.9792
1210.69	0.279252		1209.93	0.723699		1214.37	74.75		1211.94	61.1154		1215.53	336.839		1202.63	37.7419		1196.24	48.9375		1219.61	47.2292
1210.7	0.279358		1209.94	0.730855		1214.38	75.8864		1211.95	70.2692		1215.54	921.645		1202.64	46.8387		1196.26	59.3333		1219.62	47.2292
1210.71	0.340978		1209.95	0.715648		1214.39	73.2273		1211.96	79.3654		1215.55	1513.68		1202.65	38.7742		1196.27	53.5417		1219.63	51.0208
1210.72	0.312554		1209.96	0.630665		1214.41	68.5909		1211.97	77.6346		1215.56	1435.61		1202.66	36.5806		1196.28	47.6458		1219.64	51.9583
1210.73	0.254965		1209.98	0.568344		1214.42	61.8864		1211.98	67.5192		1215.58	1067.32		1202.67	35		1196.29	43		1219.65	56.5625
1210.75	0.318175		1209.99	0.64945		1214.43	57.4545		1212	65.4615		1215.59	716.548		1202.69	39.2581		1196.3	47.25		1219.67	60.125
1210.76	0.32719		1210	0.577289		1214.44	54.1591		1212.01	59.6538		1215.6	480.29		1202.7	46.2903		1196.32	48.1042		1219.68	63.4583
1210.77	0.307782		1210.01	0.543594		1214.45	53.0455		1212.02	63.5577		1215.61	329.71		1202.71	44.871		1196.33	47.3542		1219.69	65.1042
1210.78	0.309797		1210.02	0.643487		1214.47	55.25		1212.03	75.2885		1215.62	258.645		1202.72	41.6774		1196.34	58.0833		1219.7	66.8125
1210.79	0.241495		1210.04	0.701931		1214.48	45.9318		1212.05	69.5192		1215.64	191		1202.73	34.8064		1196.35	62.0208		1219.71	70.3125
1210.81	0.195042		1210.05	0.627385		1214.49	50.9091		1212.06	67.75		1215.65	163.677		1202.75	39		1196.36	59.2292		1219.73	73.0833
1210.82	0.206814		1210.06	0.705211		1214.5	48.2045		1212.07	65.5961		1215.66	139.839		1202.76	32.9355		1196.38	59.2292		1219.74	74.875
1210.83	0.220814		1210.07	0.605617		1214.52	43.2727		1212.08	56.5385		1215.67	126.806		1202.77	39.8387		1196.39	59.0625		1219.75	65.8125
1210.84	0.259843		1210.08	0.547172		1214.53	48.3182		1212.09	49.3462		1215.68	126.806		1202.78	46.129		1196.4	64.5208		1219.76	61.5
1210.85	0.269495		1210.1	0.511092		1214.54	50.5909		1212.11	59.9615		1215.7	137.129		1202.79	56.5806		1196.41	61.875		1219.77	61.4167
1210.87	0.313721		1210.11	0.469942		1214.55	50.5909		1212.12	59.6154		1215.71	132.742		1202.81	61.0323		1196.42	62.5625		1219.79	59.6875
1210.88	0.370038		1210.12	0.554627		1214.56	49.6136		1212.13	66.6346		1215.72	119.226		1202.82	57.0323		1196.43	54.125		1219.8	65.25
1210.89	0.349675		1210.13	0.589813		1214.58	43.4545		1212.14	62.5577		1215.73	113.613		1202.83	44.3226		1196.45	49.8958		1219.81	62.6667
1210.9	0.336736		1210.14	0.538227		1214.59	36.6364		1212.15	59.3654		1215.74	115.064		1202.84	46.5161		1196.46	63.1875		1219.82	65.5833
1210.91	0.281267		1210.16	0.621123		1214.6	42.1364		1212.17	68.1154		1215.76	117.839		1202.85	46.6129		1196.47	79.25		1219.84	64
1210.93	0.280843		1210.17	0.685233		1214.61	48.9773		1212.18	63.6923		1215.77	133.516		1202.87	52		1196.48	76.3958		1219.85	61.375
1210.94	0.287631		1210.18	0.765445		1214.62	53.9773		1212.19	60.4038		1215.78	137.742		1202.88	41.0323		1196.49	70.6667		1219.86	66
1210.95	0.259313		1210.19	0.628577		1214.63	55.7727		1212.2	56.0385		1215.79	125.839		1202.89	35.6129		1196.51	65.9375		1219.87	97.8542
1210.96	0.262389		1210.2	0.602933		1214.65	56		1212.21	52.7115		1215.8	119.129		1202.9	39.871		1196.52	58.5625		1219.88	118.146
1210.97	0.243828		1210.22	0.692389		1214.66	60.4091		1212.23	58.1923		1215.82	129.742		1202.91	48.9677		1196.53	59.0625		1219.89	103.812
1210.99	0.266313		1210.23	0.672709		1214.67	62.1136		1212.24	66.4423		1215.83	139.839		1202.93	54.6129		1196.54	59.0208		1219.91	89.0417
1211	0.311918		1210.24	0.638119		1214.68	63.1364		1212.25	69.4808		1215.84	127.903		1202.94	71.1613		1196.55	57.6667		1219.92	77
1211.01	0.354341		1210.25	0.557311		1214.69	67.6818		1212.26	62.1923		1215.85	144.548		1202.95	61.7419		1196.57	53.9792		1219.93	72.1667
1211.02	0.344478		1210.27	0.519739		1214.71	65.4091		1212.27	54.5769		1215.87	241.29		1202.96	64.7419		1196.58	62.9375		1219.94	67.8542
1211.04	0.301736		1210.28	0.568046		1214.72	72.1364		1212.29	58.7115		1215.88	469.193		1202.97	68.3871		1196.59	56.1667		1219.95	60.3542
1211.05	0.303964		1210.29	0.533158		1214.73	69.6136		1212.3	61.75		1215.89	586.097		1202.99	61.9677		1196.6	54.4167		1219.97	64.4583
1211.06	0.284873		1210.3	0.642592		1214.74	70.1818		1212.31	63.1154		1215.9	506.839		1203	54.9355		1196.61	58.5		1219.98	62.625
1211.07	0.253586		1210.31	0.599952		1214.76	69.1591		1212.32	61.8462		1215.91	386.645		1203.01	62.5484		1196.63	56.3542		1219.99	62.7708
1211.08	0.258889		1210.33	0.541507		1214.77	62.5455		1212.34	60.8654		1215.92	290.193		1203.02	51.5484		1196.64	51.3542		1220	70.2292
1211.1	0.241601		1210.34	0.644978		1214.78	58.3636		1212.35	50.8077		1215.94	214.258		1203.03	65.7419		1196.65	50.75		1220.02	67.1667
1211.11	0.182315		1210.35	0.712666		1214.79	51.8636		1212.36	51.4231		1215.95	150.806		1203.05	60.4194		1196.66	50.8333		1220.03	59.6667
1211.12	0.200663		1210.36	0.68076		1214.8	52.25		1212.37	58.4423		1215.96	134.194		1203.06	61.4516		1196.67	65.9167		1220.04	55.3333
1211.13	0.201511		1210.37	0.650643		1214.82	56.5909		1212.38	59.75		1215.97	118.806		1203.07	49.3871		1196.69	64.875		1220.05	52.6875
1211.14	0.208723		1210.38	0.615159		1214.83	60.5909		1212.39	54.3846		1215.98	112.194		1203.08	43.8064		1196.7	64.2292		1220.06	52.0208
1211.15	0.179451		1210.4	0.469048		1214.84	59.9091		1212.41	51.2692		1216	117.871		1203.09	40.9032		1196.71	63.4583		1220.08	57.1875
1211.17	0.199602		1210.41	0.45712		1214.85	63.6136		1212.42	53.5385		1216.01	130.226		1203.11	49.1613		1196.72	68.7708		1220.09	52.3958
1211.18	0.179133		1210.42	0.526598		1214.86	63.7273		1212.43	49.9231		1216.02	125.742		1203.12	46.9032		1196.73	75.8542		1220.1	48.3125
1211.19	0.202147		1210.43	0.705211		1214.88	67.0455		1212.44	53.8077		1216.03	129.097		1203.13	45.129		1196.75	77.3958		1220.11	53.8542
1211.2	0.214981		1210.44	0.639312		1214.89	63.7273		1212.45	55.4038		1216.05	120.71		1203.14	42.7419		1196.76	67.9792		1220.12	60.8125
1211.21	0.219541		1210.46	0.579078		1214.9	59.5909		1212.47	55.5192		1216.06	119.452		1203.15	41.5484		1196.77	62.7292		1220.14	57.4583
1211.23	0.222299		1210.47	0.580271		1214.91	67.3864		1212.48	63.1923		1216.07	113.387		1203.17	40.5806		1196.78	55.5417		1220.15	56.3125
1211.24	0.187617		1210.48	0.497375		1214.92	86.6818		1212.49	54.6923		1216.08	103.129		1203.18	35.3871		1196.79	60.9583		1220.16	56.4792
1211.25	0.190269		1210.49	0.517652		1214.94	87.0455		1212.5	42.0385		1216.09	99.9355		1203.19	38.0323		1196.81	57.6458		1220.17	57.7292
1211.26	0.183799		1210.51	0.525107		1214.95	88.3864		1212.52	43.0962		1216.11	110.581		1203.2	34.9355		1196.82	65.5208		1220.18	59.8542
1211.28	0.215299		1210.52	0.456226		1214.96	92.0909		1212.53	46		1216.12	115.677		1203.21	35.4839		1196.83	70.9375		1220.2	72.3333
1211.29	0.22898		1210.53	0.492008		1214.97	86.5682		1212.54	51.3077		1216.13	103.871		1203.23	32.7742		1196.84	64.4167		1220.21	95.625
1211.3	0.202678		1210.54	0.401061		1214.98	75.0455		1212.55	50.3846		1216.14	96.6452		1203.24	34.7097		1196.85	61.6875		1220.22	114.208
1211.31	0.207981		1210.55	0.395694		1215	72.3636		1212.56	56.7308		1216.15	106.516		1203.25	33.0323		1196.87	64.0625		1220.23	100.438
1211.32	0.229192		1210.57	0.431178		1215.01	76.7273		1212.58	56.7115		1216.17	96.8387		1203.26	26		1196.88	57.4167		1220.24	83.0208
1211.34	0.223571		1210.58	0.36498		1215.02	89.0455		1212.59	54.5769		1216.18	92.7419		1203.27	34.5161		1196.89	61		1220.26	74.4167
1211.35	0.224632		1210.59	0.290136		1215.03	85.1364		1212.6	51.0192		1216.19	104.645		1203.29	29.6129		1196.9	70.4167		1220.27	72.2292
1211.36	0.228662		1210.6	0.353649		1215.05	80.25		1212.61	52		1216.2	138.097		1203.3	34.1936		1196.91	80.3125		1220.28	62.5417
1211.37	0.210632		1210.61	0.436843		1215.06	68.8636		1212.62	57.5		1216.21	210.839		1203.31	37.3548		1196.92	116.25		1220.29	60.7292
1211.38	0.187087		1210.63	0.373926		1215.07	75.6136		1212.64	53.5		1216.23	251.742		1203.32	32.8064		1196.94	155.583		1220.31	58.4583
1211.4	0.20639		1210.64	0.440123		1215.08	79.7727		1212.65	52		1216.24	208.935		1203.33	25.5161		1196.95	130.562		1220.32	56.5
1211.41	0.246586		1210.65	0.458313		1215.09	60.9318		1212.66	51.0769		1216.25	164.613		1203.35	29.8387		1196.96	108.771		1220.33	55.8958
1211.42	0.277661		1210.66	0.565064		1215.11	62.7955		1212.67	59.3077		1216.26	124.742		1203.36	28.6774		1196.97	85.3333		1220.34	54.7292
1211.43	0.233647		1210.67	0.610686		1215.12	59.7955		1212.68	69.4039		1216.28	106.903		1203.37	29.7419		1196.98	80.125		1220.35	54.8958
1211.44	0.221238		1210.69	0.653029		1215.13	59.9091		1212.7	80.5961		1216.29	96.6129		1203.38	31.4839		1197	83.4792		1220.37	60.5208
1211.46	0.194617		1210.7	0.723103		1215.14	52.1818		1212.71	72.3461		1216.3	87.129		1203.39	38.3871		1197.01	81.5833		1220.38	58.7917
1211.47	0.202996		1210.71	0.750238		1215.15	57.5227		1212.72	69.5577		1216.31	93.4194		1203.41	37.6774		1197.02	74		1220.39	53.0625
1211.48	0.193026		1210.72	0.650345		1215.17	56.2273		1212.73	64.9231		1216.32	96.3871		1203.42	39.3548		1197.03	81.3125		1220.4	46.6875
1211.49	0.204269		1210.73	0.805998		1215.18	55.4091		1212.74	63.3654		1216.34	91.129		1203.43	48.1936		1197.05	77.6875		1220.41	49.6667
1211.5	0.212753		1210.75	0.87637		1215.19	55.1364		1212.76	62.5192		1216.35	81.9355		1203.44	40.4839		1197.06	77.5833		1220.43	56.6458
1211.52	0.246268		1210.76	0.93064		1215.2	57.8409		1212.77	69.4039		1216.36	75.7419		1203.45	34.5484		1197.07	68.125		1220.44	52.5
1211.53	0.270025		1210.77	0.92915		1215.21	58.8409		1212.78	70.5961		1216.37	78.7742		1203.47	39		1197.08	62.5208		1220.45	46.5625
1211.54	0.270979		1210.78	0.876072		1215.23	53.9545		1212.79	66.0385		1216.38	79.9677		1203.48	42.2258		1197.09	51.1042		1220.46	47.1875
1211.55	0.231844		1210.79	0.876669		1215.24	41		1212.8	69.0769		1216.39	79.7419		1203.49	37.7419		1197.11	49.2917		1220.47	44.8542
1211.56	0.188254		1210.81	0.826573		1215.25	44.0455		1212.82	72.1731		1216.41	89.3871		1203.5	36.7419		1197.12	51.1667		1220.49	44.8125
1211.58	0.206284		1210.82	0.754412		1215.26	40.9318		1212.83	68.9808		1216.42	96.8387		1203.51	34.1936		1197.13	53.0208		1220.5	52.3958
1211.59	0.208829		1210.83	0.632752		1215.27	36.5682		1212.84	68.4039		1216.43	94.5484		1203.53	40.8064		1197.14	50.3958		1220.51	60.5208
1211.6	0.180405		1210.84	0.686127		1215.29	45.2955		1212.85	64.5		1216.44	91.7742		1203.54	40.3871		1197.15	44.6042		1220.52	68.4792
1211.61	0.171284		1210.85	0.761867		1215.3	51.5455		1212.86	71.9423		1216.46	88.7097		1203.55	34.2258		1197.16	54.0417		1220.54	72.8958
1211.62	0.181466		1210.87	0.890385		1215.31	49.7273		1212.88	75.1731		1216.47	85.4194		1203.56	28.4194		1197.18	51.1458		1220.55	76.1875
1211.64	0.194087		1210.88	1.03858		1215.32	47.9091		1212.89	68.8077		1216.48	78.0968		1203.57	26.1935		1197.19	50.6875		1220.56	70.125
1211.65	0.197905		1210.89	1.0526		1215.33	54.2727		1212.9	84.5577		1216.49	81.4839		1203.59	29.871		1197.2	48.0208		1220.57	62.4583
1211.66	0.215935		1210.9	0.913942		1215.35	60.7727		1212.91	98.5385		1216.5	77.8387		1203.6	33.4194		1197.21	45.4583		1220.58	58.8125
1211.67	0.261646		1210.91	0.763358		1215.36	66.3864		1212.92	93.9039		1216.52	79.5484		1203.61	31.7742		1197.22	50.9583		1220.6	54.875
1211.68	0.272676		1210.93	0.724295		1215.37	65.4545		1212.94	80.5769		1216.53	80.6774		1203.62	28.6774		1197.24	62.75		1220.61	52.75
1211.7	0.235026		1210.94	0.727277		1215.38	58.8182		1212.95	80.5961		1216.54	107.097		1203.63	22.9355		1197.25	55.4583		1220.62	49.0625
1211.71	0.199708		1210.95	0.639909		1215.39	60.5227		1212.96	77.3269		1216.55	122.968		1203.65	24.4516		1197.26	48.1667		1220.63	47.1042
1211.72	0.241707		1210.96	0.591006		1215.41	68.9545		1212.97	66.8654		1216.56	108.419		1203.66	31.4516		1197.27	41.625		1220.64	48.8333
1211.73	0.252207		1210.97	0.610686		1215.42	73.7955		1212.98	73.4615		1216.58	94.4194		1203.67	30.2258		1197.28	39.6458		1220.66	59.2292
1211.74	0.265146		1210.99	0.576395		1215.43	64.7955		1213	74.1154		1216.59	83.4516		1203.68	28.871		1197.3	50.0417		1220.67	55.3125
1211.76	0.239162		1211	0.659589		1215.44	55.9545		1213.01	78.8269		1216.6	73.6774		1203.69	29.0645		1197.31	63.1875		1220.68	48.6667
1211.77	0.258252		1211.01	0.677182		1215.45	57.2727		1213.02	79.8654		1216.61	74.8387		1203.71	28.129		1197.32	58.0833		1220.69	52.1875
1211.78	0.254434		1211.02	0.716841		1215.47	56.9318		1213.03	90.8654		1216.62	69.7419		1203.72	37.6774		1197.33	62.9583		1220.7	56.8542
1211.79	0.250404		1211.04	0.712368		1215.48	54.1136		1213.05	88.5577		1216.64	70.129		1203.73	42.7419		1197.34	58.9792		1220.72	60.5417
1211.81	0.236616		1211.05	0.769023		1215.49	58.25		1213.06	81.9615		1216.65	66.9032		1203.74	42.9355		1197.36	61.3958		1220.73	65.0625
1211.82	0.218162		1211.06	0.726084		1215.5	61.4091		1213.07	73.5		1216.66	62.3226		1203.75	31		1197.37	58.75		1220.74	64.7708
1211.83	0.23598		1211.07	0.594286		1215.52	50.2273		1213.08	66.4808		1216.67	60.4516		1203.77	31.2903		1197.38	55.9792		1220.75	63.5417
1211.84	0.197269		1211.08	0.482466		1215.53	35.25		1213.09	59.9038		1216.68	63.0968		1203.78	34.2903		1197.39	53.8958		1220.77	57.8958
1211.85	0.248601		1211.1	0.467855		1215.54	42.25		1213.11	59.8462		1216.7	57.6452		1203.79	30.7742		1197.4	52.6458		1220.78	58.2708
1211.87	0.271404		1211.11	0.526001		1215.55	46.6136		1213.12	66.3846		1216.71	54.8387		1203.8	33.0323		1197.42	53.3125		1220.79	54.3125
1211.88	0.271934		1211.12	0.658396		1215.56	45.3182		1213.13	67.0769		1216.72	68.6452		1203.81	37.0323		1197.43	60.7708		1220.8	56.6667
1211.89	0.247328		1211.13	0.706702		1215.58	49.2273		1213.14	70.0385		1216.73	77.4194		1203.83	40.7419		1197.44	59.2708		1220.81	68.0625
1211.9	0.246374		1211.14	0.684636		1215.59	46.8636		1213.15	66.3269		1216.74	75.7742		1203.84	41.9355		1197.45	63.5417		1220.83	63.9375
1211.91	0.256131		1211.15	0.648556		1215.6	41.8636		1213.16	61.1154		1216.76	78.3871		1203.85	38.8064		1197.46	71.5625		1220.84	64.4583
1211.92	0.256131		1211.17	0.580569		1215.61	41.7727		1213.18	66.6923		1216.77	83.6129		1203.86	34.7742		1197.48	77.7708		1220.85	63.4583
1211.94	0.227814		1211.18	0.618439		1215.62	43.6591		1213.19	64.9615		1216.78	77.7742		1203.87	37.4839		1197.49	77.4583		1220.86	75.125
1211.95	0.23142		1211.19	0.69716		1215.64	46.7045		1213.2	65.9039		1216.79	73.871		1203.89	43.5484		1197.5	63.9167		1220.87	89.625
1211.96	0.288373		1211.2	0.676884		1215.65	48.9545		1213.21	57.7692		1216.81	73.129		1203.9	43.871		1197.51	63.5417		1220.89	92.9167
1211.97	0.306509		1211.21	0.647065		1215.66	42.4318		1213.23	62.1538		1216.82	76.9032		1203.91	49.6452		1197.52	57.4583		1220.9	91.8333
1211.98	0.305024		1211.23	0.712368		1215.67	49.4091		1213.24	65.9039		1216.83	83.3871		1203.92	50.129		1197.54	57.7083		1220.91	87.875
1212	0.304706		1211.24	0.729365		1215.68	61.8636		1213.25	66.2692		1216.84	86.871		1203.93	47.9355		1197.55	59.7292		1220.92	85.8125
1212.01	0.290388		1211.25	0.652134		1215.7	59.6591		1213.26	58.8077		1216.85	85.4194		1203.95	38.3548		1197.56	55.4792		1220.93	84
1212.02	0.279888		1211.26	0.580569		1215.71	63.5909		1213.27	58.2692		1216.87	82.5161		1203.96	43.5161		1197.57	57.1667		1220.95	83.375
1212.03	0.28604		1211.28	0.627087		1215.72	62.4773		1213.29	53.3846		1216.88	80.7742		1203.97	40.4194		1197.58	45.9167		1220.96	81.4792
1212.05	0.266843		1211.29	0.57878		1215.73	56.6136		1213.3	59.6923		1216.89	85		1203.98	38.129		1197.6	42.9792		1220.97	69.9583
1212.06	0.245207		1211.3	0.622912		1215.74	47.8636		1213.31	61.1346		1216.9	74.5161		1203.99	48.9677		1197.61	41.1042		1220.98	63.5833
1212.07	0.232162		1211.31	0.59697		1215.76	58		1213.32	56.3077		1216.91	72.2581		1204.01	59.3548		1197.62	39.9792		1220.99	67.5625
1212.08	0.223783		1211.32	0.747256		1215.77	63.7045		1213.33	53.6731		1216.93	75.6129		1204.02	56.8064		1197.63	42.3333		1221.01	73.3333
1212.09	0.213178		1211.34	0.670622		1215.78	73.6136		1213.35	51.5577		1216.94	78.9677		1204.03	55.0645		1197.64	46.7292		1221.02	77.4583
1212.11	0.201723		1211.35	0.611879		1215.79	70.8636		1213.36	49.0385		1216.95	90.8064		1204.04	49.7097		1197.65	52.3958		1221.03	74.875
1212.12	0.194935		1211.36	0.556118		1215.8	67.25		1213.37	55.0577		1216.96	93.5806		1204.05	49.871		1197.67	55.6667		1221.04	74.3958
1212.13	0.207556		1211.37	0.503637		1215.82	65.8182		1213.38	60.1923		1216.97	90.8064		1204.07	44.129		1197.68	62.5208		1221.06	65.5208
1212.14	0.222405		1211.38	0.613668		1215.83	59.2045		1213.39	49.5		1216.99	84.0645		1204.08	42.4839		1197.69	64.6875		1221.07	66.0208
1212.15	0.236723		1211.4	0.698949		1215.84	55.0455		1213.41	50.5962		1217	85.8387		1204.09	39.4516		1197.7	67.3125		1221.08	61.9167
1212.17	0.253586		1211.41	0.652731		1215.85	53.2045		1213.42	56.6731		1217.01	92.1936		1204.1	34.1936		1197.71	67.6667		1221.09	62
1212.18	0.229192		1211.42	0.614861		1215.87	52.4318		1213.43	58.9808		1217.02	80.3548		1204.11	37.5161		1197.73	63.6458		1221.1	56.6042
1212.19	0.221132		1211.43	0.61665		1215.88	56.7045		1213.44	50.4423		1217.04	74.3226		1204.13	42.129		1197.74	63.9375		1221.12	65.4375
1212.2	0.198435		1211.44	0.630963		1215.89	52.4545		1213.45	53.0769		1217.05	66.6452		1204.14	39.6774		1197.75	68.4583		1221.13	70.2083
1212.21	0.183375		1211.46	0.546576		1215.9	46.5455		1213.47	51.5		1217.06	63.6774		1204.15	43		1197.76	64.4375		1221.14	70.5208
1212.23	0.1558		1211.47	0.504234		1215.91	57		1213.48	50.2885		1217.07	65.7742		1204.16	34.6774		1197.78	56.0208		1221.15	63.9792
1212.24	0.180512		1211.48	0.493201		1215.92	55.3636		1213.49	43.2308		1217.08	70.3548		1204.17	31.3226		1197.79	57.1458		1221.16	60.9792
1212.25	0.224738		1211.49	0.465768		1215.94	58.5227		1213.5	41.0769		1217.1	68.8064		1204.19	39.0323		1197.8	47.375		1221.18	87.1875
1212.26	0.228026		1211.5	0.486939		1215.95	57.4773		1213.52	45.6346		1217.11	62.3226		1204.2	42.3226		1197.81	56.75		1221.19	146.625
1212.27	0.213602		1211.52	0.54598		1215.96	50.5682		1213.53	52.5769		1217.12	66.7097		1204.21	41.4194		1197.82	56.2083		1221.2	210.25
1212.29	0.215935		1211.53	0.565362		1215.97	48.3864		1213.54	54.1346		1217.13	75.2581		1204.22	37.5806		1197.84	57.75		1221.21	212.938
1212.3	0.219859		1211.54	0.534052		1215.98	56.4318		1213.55	60.8654		1217.14	64.129		1204.23	35.0968		1197.85	60.25		1221.22	179.188
1212.31	0.22198		1211.55	0.520038		1216	68.0909		1213.56	65.2885		1217.15	54.1936		1204.25	34.9677		1197.86	68.7292		1221.24	136.292
1212.32	0.262495		1211.56	0.475011		1216.01	70.9091		1213.58	73.5		1217.17	49		1204.26	31.7097		1197.87	63.2083		1221.25	109.104
1212.34	0.281161		1211.58	0.44072		1216.02	63.8864		1213.59	76.9039		1217.18	56.8064		1204.27	23.7097		1197.88	68.8542		1221.26	76.4375
1212.35	0.244677		1211.59	0.431178		1216.03	63.4318		1213.6	68.0577		1217.19	56.0968		1204.28	21.6452		1197.89	66.7917		1221.27	58.4375
1212.36	0.230359		1211.6	0.403148		1216.05	61.9773		1213.61	57.7308		1217.2	56.0968		1204.29	31.2581		1197.91	65.0417		1221.28	61.1667
1212.37	0.219435		1211.61	0.395694		1216.06	60.8864		1213.62	63.4615		1217.21	50.0645		1204.31	29.8065		1197.92	62.6875		1221.3	55.4375
1212.38	0.214556		1211.62	0.373031		1216.07	60.2727		1213.63	67.7885		1217.23	56.7097		1204.32	27.8065		1197.93	64.1667		1221.31	53.7708
1212.39	0.195678		1211.64	0.398079		1216.08	62.1364		1213.65	68		1217.24	53.129		1204.33	27.871		1197.94	61.6458		1221.32	54.7083
1212.41	0.174784		1211.65	0.435352		1216.09	54.9773		1213.66	75.7115		1217.25	52.4194		1204.34	29.871		1197.95	57.1875		1221.33	55.6458
1212.42	0.193239		1211.66	0.567449		1216.11	61.5909		1213.67	84.0385		1217.26	57.1613		1204.35	29.1935		1197.97	50.7083		1221.35	54.9792
1212.43	0.201617		1211.67	0.565362		1216.12	54.7727		1213.68	84.5769		1217.28	49.1613		1204.37	31.5484		1197.98	44.7083		1221.36	48
1212.44	0.214768		1211.68	0.588024		1216.13	49.4545		1213.69	88.2115		1217.29	43.6452		1204.38	31.4839		1197.99	45.0625		1221.37	49.5208
1212.45	0.209147		1211.7	0.723699		1216.14	47.5909		1213.71	89.6346		1217.3	47.5806		1204.39	23.9355		1198	53.9375		1221.38	45.9167
1212.47	0.215723		1211.71	0.79258		1216.15	52.5682		1213.72	85.1154		1217.31	58.3226		1204.4	24.2258		1198.01	62.7708		1221.39	47.8333
1212.48	0.218374		1211.72	0.89128		1216.17	49.0227		1213.73	76.4615		1217.32	53.0968		1204.41	33.2258		1198.03	70.6458		1221.4	44.9375
1212.49	0.189739		1211.73	1.0028		1216.18	48.7727		1213.74	71.5385		1217.34	45.5806		1204.43	34.1613		1198.04	79.625		1221.42	44.3958
1212.5	0.183693		1211.74	1.04872		1216.19	50.5909		1213.76	68.6731		1217.35	46.871		1204.44	32.2581		1198.05	68.9583		1221.43	44
1212.52	0.197057		1211.76	1.10687		1216.2	53.4318		1213.77	61.1923		1217.36	51.3548		1204.45	33.9677		1198.06	60.1042		1221.44	50.1458
1212.53	0.208511		1211.77	1.11492		1216.21	52.2045		1213.78	65.6923		1217.37	54.0323		1204.46	33.6452		1198.07	66.7083		1221.45	52.9167
1212.54	0.220496		1211.78	1.06602		1216.23	45.6136		1213.79	72.7308		1217.38	46.0968		1204.47	28.3871		1198.09	54.5208		1221.47	54.6042
1212.55	0.215617		1211.79	0.980438		1216.24	52.4773		1213.8	65.9039		1217.4	48.3548		1204.49	35.9355		1198.1	56.3542		1221.48	55.4167
1212.56	0.192708		1211.81	0.837904		1216.25	52.6136		1213.82	71.7885		1217.41	55.4516		1204.5	42.2581		1198.11	54.4375		1221.49	58.5208
1212.58	0.190799		1211.82	0.74815		1216.26	59.5		1213.83	71.2692		1217.42	47.871		1204.51	35.3226		1198.12	55.5417		1221.5	63.9167
1212.59	0.192814		1211.83	0.740696		1216.28	66.4318		1213.84	69.5192		1217.43	51		1204.52	46.8387		1198.13	62.5417		1221.51	88.25
1212.6	0.169587		1211.84	0.835221		1216.29	60.3182		1213.85	69.5192		1217.44	65.6774		1204.53	52.4194		1198.15	63.7917		1221.53	181.25
1212.61	0.176906		1211.85	0.811068		1216.3	61.7273		1213.86	71.4615		1217.46	70.9355		1204.55	42.6129		1198.16	54.625		1221.54	264.292
1212.62	0.193345		1211.87	0.895156		1216.31	59.2045		1213.88	80.1539		1217.47	63.0968		1204.56	37.6129		1198.17	51.6875		1221.55	263.479
1212.64	0.178602		1211.88	0.86981		1216.32	53		1213.89	78.1731		1217.48	56.0968		1204.57	43.2903		1198.18	52.25		1221.56	195.125
1212.65	0.193239		1211.89	0.926466		1216.34	43.4091		1213.9	81.7308		1217.49	54.6452		1204.58	43.5806		1198.19	63.9375		1221.57	146.521
1212.66	0.20289		1211.9	0.894858		1216.35	46.8182		1213.91	72.5961		1217.51	51.1936		1204.59	37.0968		1198.21	63.5417		1221.59	107.917
1212.67	0.219859		1211.91	0.841781		1216.36	50.5909		1213.92	69.6731		1217.52	49.4516		1204.61	36.5484		1198.22	59.6667		1221.6	85.9583
1212.68	0.249556		1211.92	0.710877		1216.37	52.4091		1213.94	64.75		1217.53	47.6129		1204.62	33.9677		1198.23	65.8542		1221.61	68.6458
1212.7	0.235026		1211.94	0.669131		1216.38	54.3409		1213.95	65.9615		1217.54	40.2903		1204.63	45.9032		1198.24	64.3125		1221.62	70.8333
1212.71	0.222192		1211.95	0.634541		1216.39	50.7727		1213.96	70.4615		1217.55	41.0323		1204.64	48.4516		1198.25	56.3125		1221.63	67.3542
1212.72	0.21742		1211.96	0.699248		1216.41	47.8636		1213.97	72.7692		1217.57	49.4194		1204.65	43.8064		1198.27	58.375		1221.65	62.1458
1212.73	0.228874		1211.97	0.652731		1216.42	43.8409		1213.98	72.5577		1217.58	52.8064		1204.67	30.2903		1198.28	51.7917		1221.66	58.9167
1212.74	0.238207		1211.98	0.533754		1216.43	46.4773		1214	83.6154		1217.59	53.1613		1204.68	29.3226		1198.29	46.875		1221.67	66.0208
1212.76	0.223677		1212	0.591006		1216.44	45.9545		1214.01	75.8654		1217.6	52.3548		1204.69	43.9032		1198.3	49.3333		1221.68	68.5208
1212.77	0.236086		1212.01	0.63961		1216.46	53.8409		1214.02	72.7692		1217.61	53.6452		1204.7	48.7419		1198.31	62.4583		1221.69	73.7083
1212.78	0.271298		1212.02	0.591006		1216.47	49.7727		1214.03	65.7692		1217.63	49.9355		1204.71	39.2903		1198.33	59.375		1221.71	69.8542
1212.79	0.26854		1212.03	0.557013		1216.48	42.1136		1214.05	59.5577		1217.64	63.9032		1204.73	33.871		1198.34	51.5		1221.72	72.4583
1212.8	0.271404		1212.05	0.571624		1216.49	41.1364		1214.06	60.5385		1217.65	74.1613		1204.74	33.129		1198.35	50.0625		1221.73	75.5417
1212.82	0.291449		1212.06	0.468749		1216.5	42.4091		1214.07	62.2308		1217.66	61.6774		1204.75	44.2258		1198.36	52.5625		1221.74	70.5833
1212.83	0.298449		1212.07	0.458611		1216.52	38.5		1214.08	69.1346		1217.67	56.7419		1204.76	41.871		1198.37	48.5208		1221.76	69.9375
1212.84	0.294418		1212.08	0.430582		1216.53	38.5682		1214.09	64.9423		1217.69	58.2258		1204.77	45.8387		1198.38	57.5		1221.77	65.1042
1212.85	0.286888		1212.09	0.502444		1216.54	41.3864		1214.11	65.1346		1217.7	60.7097		1204.79	48.9032		1198.4	57.9375		1221.78	56.5
1212.86	0.26854		1212.11	0.582955		1216.55	44.9318		1214.12	63.7308		1217.71	51.7742		1204.8	54.0323		1198.41	51.8125		1221.79	51.125
1212.88	0.27957		1212.12	0.643785		1216.56	50.1591		1214.13	59.1346		1217.72	52.6129		1204.81	47.2903		1198.42	55.7083		1221.8	52.2917
1212.89	0.27151		1212.13	0.599653		1216.58	50.7273		1214.14	61.5962		1217.73	46.7419		1204.82	44.4839		1198.43	63.5833		1221.82	55.9792
1212.9	0.303115		1212.14	0.546874		1216.59	49.0455		1214.15	67.3461		1217.75	42.5161		1204.83	42.4839		1198.44	51.2083		1221.83	71.6458
1212.91	0.32369		1212.15	0.474713		1216.6	47.2045		1214.16	64.4808		1217.76	40.6452		1204.85	46.9677		1198.46	46.1875		1221.84	98.5417
1212.92	0.351796		1212.17	0.46368		1216.61	45.7955		1214.18	60.9038		1217.77	48.5484		1204.86	48.4516		1198.47	49.5833		1221.85	210.208
1212.94	0.311918		1212.18	0.489324		1216.62	47.5909		1214.19	55.8462		1217.78	50.4194		1204.87	50.4516		1198.48	55.8958		1221.86	373.354
1212.95	0.291873		1212.19	0.566555		1216.64	40.9545		1214.2	63.6731		1217.8	49.5806		1204.88	56.4839		1198.49	56.0625		1221.88	421.167
1212.96	0.301736		1212.2	0.561485		1216.65	43.75		1214.21	71.6731		1217.81	49.6129		1204.89	55.8064		1198.51	53		1221.89	332.042
1212.97	0.289327		1212.21	0.571027		1216.66	54.6364		1214.23	80.3077		1217.82	51.1936		1204.91	51.3548		1198.52	55.5		1221.9	252.833
1212.98	0.248707		1212.23	0.548962		1216.67	58.0682		1214.24	79.1539		1217.83	57		1204.92	60.4516		1198.53	52.3542		1221.91	193.938
1213	0.296327		1212.24	0.564169		1216.68	59.2273		1214.25	72.0961		1217.84	46.8064		1204.93	58.6129		1198.54	46.75		1221.92	132.229
1213.01	0.344902		1212.25	0.612475		1216.7	53.3864		1214.26	61.0577		1217.86	52.8064		1204.94	56.3871		1198.55	38.9792		1221.94	99.4167
1213.02	0.347448		1212.26	0.598162		1216.71	58.5909		1214.27	56.4615		1217.87	51.9032		1204.95	61.3871		1198.57	34.25		1221.95	81.4375
1213.03	0.335675		1212.27	0.718033		1216.72	57.4545		1214.29	53.2308		1217.88	54.1613		1204.97	57.0645		1198.58	38.6667		1221.96	68.1458
1213.05	0.29357		1212.29	0.74815		1216.73	59.8409		1214.3	50.5385		1217.89	52.6774		1204.98	58.4516		1198.59	38.0208		1221.97	68.3333
1213.06	0.279994		1212.3	0.653923		1216.74	61.6818		1214.31	52.2308		1217.9	47.6774		1204.99	53.9032		1198.6	42.0208		1221.98	68.9792
1213.07	0.259101		1212.31	0.660483		1216.76	65.1364		1214.32	57.9423		1217.91	50.2903		1205	49.3226		1198.61	41.9375		1222	67.4167
1213.08	0.24754		1212.32	0.625894		1216.77	70.9318		1214.33	53.9038		1217.93	51.7097		1205.01	60.4839		1198.62	43.5625		1222.01	66.5833
1213.09	0.230783		1212.34	0.580569		1216.78	73.75		1214.35	56.9423		1217.94	52.9032		1205.03	64.9032		1198.64	44.6667		1222.02	70.2083
1213.11	0.236192		1212.35	0.670622		1216.79	69.7273		1214.36	60.8269		1217.95	40.4839		1205.04	60.7419		1198.65	47.3125		1222.03	61.6458
1213.12	0.228344		1212.36	0.746361		1216.81	66		1214.37	58.5962		1217.96	39.4194		1205.05	57.9032		1198.66	55.9167		1222.05	61.1042
1213.13	0.210738		1212.37	0.752623		1216.82	57.5682		1214.38	55.75		1217.98	40.6774		1205.06	55.0323		1198.67	57.0208		1222.06	57.5833
1213.14	0.232162		1212.38	0.745765		1216.83	56.1591		1214.39	62.5385		1217.99	50.4194		1205.07	56.2258		1198.68	51.3542		1222.07	55.9792
1213.15	0.254434		1212.39	0.818821		1216.84	65		1214.41	63.0192		1218	62.3871		1205.09	56.3548		1198.7	57.5		1222.08	61.4375
1213.16	0.223147		1212.41	0.681953		1216.85	61.3636		1214.42	56.5577		1218.01	71.6774		1205.1	46.2581		1198.71	59.125		1222.09	58.7292
1213.18	0.223995		1212.42	0.647363		1216.87	63.75		1214.43	56.2308		1218.02	74.3548		1205.11	54.2903		1198.72	50.9583		1222.11	54.1875
1213.19	0.239374		1212.43	0.645872		1216.88	59.3636		1214.44	52.4808		1218.04	72.7419		1205.12	44.129		1198.73	54.7083		1222.12	50.4583
1213.2	0.228874		1212.44	0.614264		1216.89	60.6591		1214.45	51.5962		1218.05	72.3226		1205.13	43.2903		1198.74	59.6458		1222.13	57
1213.21	0.284131		1212.45	0.546278		1216.9	60.4091		1214.47	49.2692		1218.06	71		1205.15	45.6452		1198.76	57.0625		1222.14	67
1213.23	0.234601		1212.47	0.608003		1216.91	66.5455		1214.48	45.5		1218.07	61.129		1205.16	38.6774		1198.77	55.375		1222.15	65.5417
1213.24	0.24001		1212.48	0.544191		1216.93	80.2273		1214.49	52.5385		1218.08	59.2903		1205.17	35.5806		1198.78	67.8958		1222.17	73.2083
1213.25	0.226965		1212.49	0.561784		1216.94	73.1818		1214.5	56.4808		1218.1	52.6129		1205.18	34.3871		1198.79	63.9583		1222.18	112.542
1213.26	0.232056		1212.5	0.486342		1216.95	76.9545		1214.52	59.2885		1218.11	51.6129		1205.19	36.7419		1198.8	68.7708		1222.19	256.5
1213.27	0.229723		1212.52	0.511688		1216.96	77.3182		1214.53	52.1154		1218.12	44.6774		1205.21	33.7742		1198.82	62.1458		1222.2	351.75
1213.29	0.228238		1212.53	0.47859		1216.97	67.0909		1214.54	48.8269		1218.13	41.1613		1205.22	37.9032		1198.83	62.8542		1222.21	325.833
1213.3	0.240328		1212.54	0.491113		1216.99	66.2955		1214.55	54.4423		1218.14	42.1613		1205.23	36.9355		1198.84	67.6458		1222.23	250.375
1213.31	0.230677		1212.55	0.442509		1217	74.5682		1214.56	48.4423		1218.16	42		1205.24	35.1613		1198.85	63.75		1222.24	172.5
1213.32	0.208723		1212.56	0.365577		1217.01	71.4318		1214.58	48.5769		1218.17	32.6452		1205.25	37.4194		1198.86	58.9583		1222.25	118.792
1213.33	0.198541		1212.58	0.414181		1217.02	64.7955		1214.59	49.5769		1218.18	28.0645		1205.27	37.6129		1198.88	56.2083		1222.26	88.3958
1213.35	0.232374		1212.59	0.43416		1217.04	65.9773		1214.6	45.1538		1218.19	32.7742		1205.28	36.2581		1198.89	58.875		1222.28	75.9792
1213.36	0.239056		1212.6	0.375715		1217.05	63.2045		1214.61	43.1731		1218.2	44.8387		1205.29	50.2581		1198.9	53.4375		1222.29	69.125
1213.37	0.230783		1212.61	0.40941		1217.06	59.6591		1214.62	48.75		1218.22	54.7742		1205.3	52.2581		1198.91	50.5		1222.3	69.75
1213.38	0.243616		1212.62	0.408217		1217.07	51.0909		1214.63	51.9038		1218.23	65.9355		1205.31	49.2903		1198.92	62.4583		1222.31	69.3125
1213.39	0.223995		1212.64	0.402254		1217.08	52.1136		1214.65	55.4615		1218.24	51.9355		1205.33	45.3548		1198.94	65.3958		1222.32	69.9792
1213.41	0.240435		1212.65	0.505725		1217.1	50.1818		1214.66	57.0385		1218.25	46.7419		1205.34	43.1936		1198.95	66.8958		1222.34	69.1667
1213.42	0.264934		1212.66	0.464277		1217.11	52.6136		1214.67	61.6731		1218.27	48.1613		1205.35	39.5484		1198.96	65		1222.35	62.4167
1213.43	0.243298		1212.67	0.598461		1217.12	57.1364		1214.68	76.4808		1218.28	54.1613		1205.36	37.3226		1198.97	65.3125		1222.36	60.5
1213.44	0.233223		1212.68	0.712964		1217.13	50.5909		1214.69	76.1731		1218.29	49.3871		1205.37	29.9032		1198.98	67.5208		1222.37	59.8542
1213.45	0.216784		1212.7	0.816435		1217.14	51.6591		1214.71	67.3077		1218.3	49.6774		1205.39	29.6774		1199	82.4792		1222.38	59.625
1213.47	0.186557		1212.71	0.932728		1217.15	53.2045		1214.72	71.1923		1218.31	45.4194		1205.4	41.3226		1199.01	86.2083		1222.4	55.2708
1213.48	0.206814		1212.72	1.07019		1217.17	50.2273		1214.73	66		1218.33	43.1613		1205.41	43.2903		1199.02	81.9583		1222.41	48.875
1213.49	0.231738		1212.73	1.06453		1217.18	54.1364		1214.74	70		1218.34	45.6774		1205.42	35.4194		1199.03	75.6042		1222.42	49.0625
1213.5	0.239374		1212.74	1.02785		1217.19	49.25		1214.76	67.6539		1218.35	42.7419		1205.43	33.2581		1199.04	61.875		1222.43	48.1458
1213.52	0.20289		1212.76	1.00071		1217.2	55.1818		1214.77	66.0961		1218.36	47.0968		1205.45	42.6129		1199.06	62.7917		1222.44	52.6458
1213.53	0.194617		1212.77	0.944059		1217.21	50.0682		1214.78	76.0577		1218.37	51.0323		1205.46	39.3548		1199.07	61.875		1222.46	48.5833
1213.54	0.230359		1212.78	0.789896		1217.23	46.8636		1214.79	81.1539		1218.39	48.2258		1205.47	36.4516		1199.08	58.1458		1222.47	42.5
1213.55	0.221768		1212.79	0.745765		1217.24	46.8182		1214.8	82.8846		1218.4	45.2258		1205.48	42.0645		1199.09	50.6458		1222.48	46.2917
1213.56	0.218374		1212.8	0.788704		1217.25	42.9318		1214.82	76.1923		1218.41	40.0645		1205.49	44.2258		1199.1	41.6667		1222.49	51.2708
1213.58	0.176799		1212.82	0.787809		1217.26	47.1364		1214.83	70.2885		1218.42	32.4516		1205.51	47.2258		1199.12	43.6042		1222.51	69.5625
1213.59	0.196844		1212.83	0.776478		1217.28	47.0455		1214.84	68.8654		1218.43	31.9677		1205.52	41.7097		1199.13	54.1875		1222.52	157.458
1213.6	0.180299		1212.84	0.732048		1217.29	50.8409		1214.85	66.5		1218.45	30.3871		1205.53	43.7419		1199.14	54.4792		1222.53	311.25
1213.61	0.218374		1212.85	0.812559		1217.3	58.1364		1214.86	71.4231		1218.46	35.2258		1205.54	41.1936		1199.15	60.375		1222.54	317.188
1213.62	0.22039		1212.86	0.984016		1217.31	53.3864		1214.88	77.75		1218.47	43.9355		1205.55	37.7419		1199.16	55.9583		1222.55	237.646
1213.63	0.226117		1212.88	0.94555		1217.32	62.0455		1214.89	80.7692		1218.48	45.4516		1205.57	32.1613		1199.17	53.4583		1222.57	169.854
1213.65	0.208617		1212.89	0.95211		1217.34	64.9318		1214.9	75.7115		1218.49	54.8387		1205.58	41.7419		1199.19	54.8542		1222.58	128.229
1213.66	0.244465		1212.9	0.964037		1217.35	58.9545		1214.91	77.2115		1218.51	50.3548		1205.59	40.2903		1199.2	56.4583		1222.59	92.0208
1213.67	0.256343		1212.91	0.962845		1217.36	55.0455		1214.92	86.0961		1218.52	51.871		1205.6	33.3226		1199.21	56.3542		1222.6	68.7292
1213.68	0.255071		1212.92	1.05737		1217.37	55		1214.94	93.7115		1218.53	62.6129		1205.61	33.5484		1199.22	49.0625		1222.61	59.7083
1213.69	0.254646		1212.94	0.997434		1217.38	58.9545		1214.95	84.5		1218.54	65.6452		1205.63	34.6129		1199.23	47.5417		1222.63	48.3542
1213.71	0.241071		1212.95	0.800929		1217.4	53.8182		1214.96	68.4423		1218.56	68.4516		1205.64	34.5484		1199.25	47.7292		1222.64	44.4792
1213.72	0.211268		1212.96	0.675095		1217.41	55.5909		1214.97	66.9615		1218.57	67.2258		1205.65	33.6129		1199.26	50.6875		1222.65	47.7708
1213.73	0.204375		1212.97	0.788405		1217.42	47.4318		1214.98	78.0769		1218.58	62.9355		1205.66	37.4194		1199.27	54.0417		1222.66	49.8125
1213.74	0.197163		1212.98	0.813155		1217.43	47.9545		1215	84.0385		1218.59	50.6774		1205.67	37.0323		1199.28	53.4167		1222.67	52.5208
1213.76	0.226647		1213	0.777074		1217.44	49.3636		1215.01	82.8461		1218.6	43.7097		1205.69	38.0645		1199.3	52.6458		1222.69	58.0417
1213.77	0.282752		1213.01	0.791984		1217.46	52.1136		1215.02	76.4615		1218.62	38.7097		1205.7	35.3871		1199.31	55.0833		1222.7	59.125
1213.78	0.255389		1213.02	0.908575		1217.47	49.8409		1215.03	79.7115		1218.63	42.0323		1205.71	33		1199.32	57.0833		1222.71	64.8958
1213.79	0.208511		1213.03	0.811366		1217.48	45.0455		1215.05	78.5769		1218.64	32.6774		1205.72	32.3871		1199.33	63.3333		1222.72	63.7917
1213.8	0.179133		1213.05	0.70551		1217.49	46.0455		1215.06	78.5		1218.65	38.6129		1205.73	32.4194		1199.34	60.0625		1222.73	77.5208
1213.82	0.168527		1213.06	0.654221		1217.51	42.5		1215.07	74.5192		1218.66	39.9677		1205.75	32.6452		1199.36	52		1222.75	75.6458
1213.83	0.224208		1213.07	0.72847		1217.52	50.8409		1215.08	73.8461		1218.68	36.6452		1205.76	33.9355		1199.37	47.3958		1222.76	65.8333
1213.84	0.257722		1213.08	0.744572		1217.53	52.0682		1215.09	74.0385		1218.69	42.5161		1205.77	27.2581		1199.38	48.1042		1222.77	61.5833
1213.85	0.274585		1213.09	0.630665		1217.54	48.5455		1215.11	78.1923		1218.7	48.5161		1205.78	27.6452		1199.39	44.9167		1222.78	64.2292
1213.86	0.300039		1213.11	0.551645		1217.55	42.5909		1215.12	66.7115		1218.71	50.4516		1205.79	31.5161		1199.4	46.5208		1222.8	55.4375
1213.88	0.368553		1213.12	0.681356		1217.57	38.2045		1215.13	60.4038		1218.72	51.3226		1205.81	32.0645		1199.41	48.9792		1222.81	67.2292
1213.89	0.378204		1213.13	0.684636		1217.58	36.2727		1215.14	61.1923		1218.74	42.2258		1205.82	31.2903		1199.43	47.125		1222.82	61.7083
1213.9	0.318175		1213.14	0.664658		1217.59	41.3182		1215.15	68.9615		1218.75	47.9677		1205.83	34.0645		1199.44	49.2083		1222.83	67.9583
1213.91	0.268646		1213.15	0.703124		1217.6	49		1215.17	64.4039		1218.76	48.0323		1205.84	44.4839		1199.45	52.375		1222.84	80.0208
1213.92	0.29813		1213.16	0.710281		1217.61	57.3182		1215.18	61.5769		1218.77	48.0968		1205.85	46.0645		1199.46	45.2708		1222.86	129.854
1213.94	0.287524		1213.18	0.584744		1217.63	62.5682		1215.19	67.7692		1218.78	49.8064		1205.87	47.0968		1199.47	42.4583		1222.87	204.25
1213.95	0.267692		1213.19	0.501252		1217.64	62.7045		1215.2	72.25		1218.8	52.9677		1205.88	50.871		1199.49	49.2083		1222.88	202.271
1213.96	0.266419		1213.2	0.544787		1217.65	55.5227		1215.21	75.1154		1218.81	68.871		1205.89	57.2581		1199.5	50.2083		1222.89	169.354
1213.97	0.248601		1213.21	0.653327		1217.66	53.6591		1215.23	69.6539		1218.82	57.871		1205.9	51.7419		1199.51	43		1222.9	143.812
1213.98	0.233647		1213.23	0.756798		1217.67	56.6136		1215.24	65.3077		1218.83	52.5161		1205.91	42.5161		1199.52	45.1875		1222.92	139.312
1214	0.294843		1213.24	0.822101		1217.69	66.6136		1215.25	65.7115		1218.85	53.4516		1205.93	40.1936		1199.54	45.9375		1222.93	147.542
1214.01	0.310221		1213.25	0.767234		1217.7	74.8182		1215.26	62.5769		1218.86	51.1613		1205.94	49.1613		1199.55	48.7708		1222.94	154.229
1214.02	0.308948		1213.26	0.716244		1217.71	70.3409		1215.27	60.25		1218.87	49.9677		1205.95	43.9677		1199.56	47.25		1222.95	126.333
1214.03	0.278191		1213.27	0.574904		1217.72	62.6364		1215.29	56.1731		1218.88	66.1936		1205.96	38.129		1199.57	50.5625		1222.96	114.979
1214.05	0.254752		1213.29	0.579078		1217.73	59.1364		1215.3	67.4039		1218.89	83.8387		1205.97	36.5484		1199.58	44.2292		1222.98	111.75
1214.06	0.256449		1213.3	0.698949		1217.75	76.9773		1215.31	62.9808		1218.9	83.4194		1205.99	35.6774		1199.59	46.125		1222.99	93.6458
1214.07	0.26048		1213.31	0.779758		1217.76	74.7273		1215.32	59.3077		1218.92	80.1936		1206	49.0645		1199.61	45.5417		1223	84.7708
1214.08	0.258571		1213.32	0.653327		1217.77	61.8864		1215.33	55.6538		1218.93	75.3871		1206.01	47.1936		1199.62	48.6667		1223.01	79.625
1214.09	0.199284		1213.33	0.609792		1217.78	63.1818		1215.35	64.1923		1218.94	85.4194		1206.02	39.0645		1199.63	55.2083		1223.03	92.2708
1214.11	0.163754		1213.35	0.648556		1217.8	62.25		1215.36	64.1731		1218.95	64.5806		1206.03	41.8064		1199.64	56.9375		1223.04	89.1042
1214.12	0.184542		1213.36	0.633348		1217.81	65.4773		1215.37	60.1923		1218.96	55.5161		1206.05	37.9355		1199.65	54.8125		1223.05	82.3125
1214.13	0.195466		1213.37	0.645872		1217.82	64.9545		1215.38	57.1154		1218.98	49.1936		1206.06	31.871		1199.67	60.2708		1223.06	87.6875
1214.14	0.223889		1213.38	0.770216		1217.83	61		1215.39	54.2692		1218.99	51.9032		1206.07	37.5161		1199.68	61.1042		1223.07	80.0833
1214.15	0.243722		1213.39	0.661676		1217.84	62.6136		1215.41	55.6923		1219	53.5806		1206.08	39.871		1199.69	60.0208		1223.09	72.6042
1214.16	0.251146		1213.41	0.574904		1217.86	60.9318		1215.42	51.8654		1219.01	63.3871		1206.09	42.9677		1199.7	54.6458		1223.1	64.9792
1214.18	0.245525		1213.42	0.666447		1217.87	67.9318		1215.43	49.1154		1219.03	73.0323		1206.11	50.0645		1199.71	55.1042		1223.11	67.25
1214.19	0.265889		1213.43	0.658992		1217.88	59.1591		1215.44	51.2308		1219.04	81.0968		1206.12	56.6129		1199.73	53.8125		1223.12	70.7083
1214.2	0.281373		1213.44	0.56238		1217.89	55.9545		1215.45	50.4231		1219.05	70.9032		1206.13	55.4839		1199.74	53.7708		1223.13	70.1667
1214.21	0.367493		1213.45	0.545383		1217.9	53.9318		1215.47	45.9423		1219.06	63		1206.14	61.7097		1199.75	64.8542		1223.15	67.125
1214.23	0.396447		1213.47	0.550751		1217.91	57.0455		1215.48	42.1923		1219.07	53.4194		1206.15	65.129		1199.76	67.5208		1223.16	62.875
1214.24	0.355508		1213.48	0.548365		1217.93	48.1818		1215.49	49.4808		1219.09	48.6774		1206.17	62.5161		1199.77	58.9375		1223.17	65.625
1214.25	0.269919		1213.49	0.55254		1217.94	48.2955		1215.5	45.4615		1219.1	57.3871		1206.18	62.129		1199.79	64.4167		1223.18	82.6875
1214.26	0.21848		1213.5	0.557609		1217.95	56.1818		1215.52	48.4423		1219.11	51.1936		1206.19	51.8387		1199.8	58.6875		1223.19	118.625
1214.27	0.225798		1213.52	0.482764		1217.96	61.8182		1215.53	44.7692		1219.12	52.6452		1206.2	50.8064		1199.81	52.1458		1223.21	133.917
1214.29	0.186981		1213.53	0.418654		1217.98	65.0682		1215.54	39.4231		1219.13	46.0323		1206.21	47.2581		1199.82	54.9167		1223.22	121.521
1214.3	0.183057		1213.54	0.405832		1217.99	59.7045		1215.55	39.7692		1219.15	49.871		1206.23	35.7097		1199.83	55.9792		1223.23	98.7292
1214.31	0.234389		1213.55	0.432072		1218	64.2273		1215.56	42.7885		1219.16	51.9355		1206.24	35		1199.85	55.3542		1223.24	80.7917
1214.32	0.245844		1213.56	0.400166		1218.01	76.6364		1215.58	49.7885		1219.17	49.3548		1206.25	33.1613		1199.86	61.0625		1223.26	70.7083
1214.33	0.260904		1213.58	0.471433		1218.02	78.2955		1215.59	55.4423		1219.18	42.9032		1206.26	31.129		1199.87	60.0208		1223.27	59.4375
1214.35	0.281055		1213.59	0.500357		1218.04	74.6364		1215.6	55.0577		1219.19	52.1613		1206.27	25.3871		1199.88	53.3125		1223.28	57.4792
1214.36	0.244147		1213.6	0.559696		1218.05	78.7273		1215.61	64.5961		1219.21	101.064		1206.29	29.3548		1199.89	47.5625		1223.29	50.3333
1214.37	0.254434		1213.61	0.459207		1218.06	78.0455		1215.62	63.6923		1219.22	121.484		1206.3	29.5806		1199.91	43.0625		1223.3	51.1875
1214.38	0.300252		1213.62	0.436545		1218.07	74.8636		1215.64	60.9808		1219.23	104.968		1206.31	41.6129		1199.92	49.6875		1223.32	55.5417
1214.39	0.289327		1213.63	0.466066		1218.08	74.2273		1215.65	61.3077		1219.24	85.5806		1206.32	45.6452		1199.93	56.6458		1223.33	51.75
1214.41	0.293146		1213.65	0.482764		1218.1	64.5682		1215.66	69.6154		1219.26	63.9677		1206.33	44.7097		1199.94	66.8958		1223.34	51.0833
1214.42	0.321357		1213.66	0.584446		1218.11	71.0455		1215.67	75.1346		1219.27	51.3871		1206.35	42.9677		1199.95	80.9792		1223.35	50.5417
1214.43	0.304812		1213.67	0.686426		1218.12	68.1364		1215.68	70.2308		1219.28	44.6452		1206.36	39.0323		1199.97	77.5		1223.36	43.8333
1214.44	0.292509		1213.68	0.712964		1218.13	60.9545		1215.7	64.6346		1219.29	52.6452		1206.37	33.5161		1199.98	78.7708		1223.38	43.9375
1214.45	0.218268		1213.69	0.839097		1218.14	55.2273		1215.71	68		1219.3	58.2258		1206.38	34.0323		1199.99	78.7292		1223.39	47.3125
1214.47	0.217102		1213.71	0.891578		1218.16	55.8182		1215.72	65.0192		1219.32	50.0968		1206.39	41.9677		1200	80.4792		1223.4	62.1042
1214.48	0.209359		1213.72	0.83373		1218.17	57.4091		1215.73	67.4423		1219.33	48.6452		1206.41	41.0323		1200.01	75.3958		1223.41	65.0208
1214.49	0.172239		1213.73	0.836712		1218.18	50.25		1215.74	69		1219.34	49.2258		1206.42	43.2903		1200.03	68.7917		1223.42	57.5
1214.5	0.197269		1213.74	0.729066		1218.19	58.6136		1215.76	64.0385		1219.35	45.6774		1206.43	44.3226		1200.04	63.0625		1223.44	46.875
1214.52	0.161103		1213.76	0.77618		1218.2	67.8182		1215.77	59.7308		1219.36	49.3871		1206.44	38.7419		1200.05	65.0625		1223.45	45.3958
1214.53	0.156754		1213.77	0.832537		1218.22	67.3409		1215.78	68.4808		1219.38	42.0645		1206.45	38.5161		1200.06	67.4583		1223.46	47.0208
1214.54	0.169057		1213.78	0.814646		1218.23	74.2955		1215.79	76.3461		1219.39	37.8064		1206.47	38.871		1200.07	65.25		1223.47	42.625
1214.55	0.20045		1213.79	0.975965		1218.24	79.4545		1215.8	68.9039		1219.4	42.0323		1206.48	40.5161		1200.09	59.2292		1223.48	46.0833
1214.56	0.236935		1213.8	0.838203		1218.25	78.2955		1215.82	64		1219.41	46.5806		1206.49	39.9677		1200.1	53.6667		1223.5	50.375
1214.58	0.248389		1213.82	0.79586		1218.27	75.0682		1215.83	66.7692		1219.42	45.0323		1206.5	51.4194		1200.11	46.6458		1223.51	52.7083
1214.59	0.239692		1213.83	0.902909		1218.28	80.25		1215.84	67.3654		1219.44	47.3871		1206.52	52.6774		1200.12	46.2708		1223.52	62.3958
1214.6	0.21689		1213.84	0.855199		1218.29	71.4545		1215.85	67.9423		1219.45	39.9032		1206.53	51.0645		1200.13	42.875		1223.53	85.5
1214.61	0.240222		1213.85	0.826275		1218.3	74.6364		1215.87	72.4615		1219.46	41.4839		1206.54	43.6452		1200.14	46.6458		1223.55	81.1458
1214.62	0.193981		1213.86	0.864443		1218.31	72.6364		1215.88	66.1731		1219.47	47.9677		1206.55	42.2258		1200.16	50.7083		1223.56	77.4583
1214.63	0.19292		1213.88	1.1504		1218.33	79.1591		1215.89	64.0961		1219.48	43.2258		1206.56	36.8064		1200.17	57.8542		1223.57	69.4583
1214.65	0.205011		1213.89	1.27296		1218.34	87.0909		1215.9	55.4038		1219.5	42.129		1206.58	41.3226		1200.18	58.0417		1223.58	55.5
1214.66	0.22495		1213.9	1.02218		1218.35	82.0455		1215.91	50		1219.51	45.2903		1206.59	43.1936		1200.19	55.8125		1223.59	51.75
1214.67	0.277449		1213.91	0.872792		1218.36	78.1136		1215.92	56.5192		1219.52	57.8064		1206.6	35.129		1200.2	50.3333		1223.61	47.7292
1214.68	0.296858		1213.92	0.837606		1218.37	88.9318		1215.94	63.1731		1219.53	79.6129		1206.61	29.1935		1200.22	48.2917		1223.62	42.5417
1214.69	0.257828		1213.94	0.705808		1218.39	85.1136		1215.95	60.7885		1219.55	99.7742		1206.62	30.0968		1200.23	41.5417		1223.63	45.5833
1214.71	0.255813		1213.95	0.624701		1218.4	71.2273		1215.96	59.6154		1219.56	91.2903		1206.63	31.871		1200.24	43.8125		1223.64	46.0625
1214.72	0.275328		1213.96	0.627981		1218.41	76.0227		1215.97	70.3654		1219.57	87.9032		1206.65	34.4194		1200.25	49.9167		1223.65	45.625
1214.73	0.246056		1213.97	0.726084		1218.42	81.4545		1215.98	72.8461		1219.58	76.7097		1206.66	33.3548		1200.27	52.7292		1223.67	47.4375
1214.74	0.23948		1213.98	0.736223		1218.43	96.5		1216	80.3654		1219.59	54.8064		1206.67	34.8387		1200.28	47.1042		1223.68	45.2917
1214.76	0.236404		1214	0.729365		1218.45	117.204		1216.01	83.5385		1219.61	43.6129		1206.68	38.8387		1200.29	38.2083		1223.69	53.1042
1214.77	0.217208		1214.01	0.672411		1218.46	128.341		1216.02	80.2692		1219.62	40.9032		1206.69	36.4194		1200.3	39.8542		1223.7	57.1458
1214.78	0.256449		1214.02	0.690898		1218.47	140.796		1216.03	73.9423		1219.63	37.9355		1206.71	39.2258		1200.31	46.875		1223.71	61.8542
1214.79	0.249237		1214.03	0.558504		1218.48	187.091		1216.05	69.2692		1219.64	35.5806		1206.72	49.3226		1200.33	51.3958		1223.73	63.6875
1214.8	0.209041		1214.05	0.605915		1218.49	259.159		1216.06	65.9615		1219.65	38.3226		1206.73	47.6774		1200.34	46.25		1223.74	66.3958
1214.82	0.223889		1214.06	0.597268		1218.51	429.955		1216.07	62.8654		1219.67	45.4194		1206.74	40.0645		1200.35	46.4583		1223.75	58.5417
1214.83	0.248177		1214.07	0.592497		1218.52	913.295		1216.08	64.8269		1219.68	45.2903		1206.76	37.7742		1200.36	44.1875		1223.76	58.9167
1214.84	0.251995		1214.08	0.553136		1218.53	3466.36		1216.09	59.3462		1219.69	46.7097		1206.77	34.0968		1200.37	45.5		1223.78	58.5417
1214.85	0.236616		1214.09	0.61665		1218.54	10444.8		1216.11	54.9808		1219.7	47.6452		1206.78	41.0968		1200.38	45		1223.79	58.6875
1214.86	0.24595		1214.11	0.59369		1218.56	14490.2		1216.12	55.2115		1219.71	58.129		1206.79	41		1200.4	44.875		1223.8	64.375
1214.88	0.293676		1214.12	0.609493		1218.57	11768.2		1216.13	53.75		1219.73	54.5161		1206.8	35.129		1200.41	43.125		1223.81	64.0208
1214.89	0.288055		1214.13	0.644679		1218.58	8009.34		1216.14	57.7115		1219.74	51.1613		1206.82	33.7097		1200.42	54.7083		1223.82	54.4583
1214.9	0.271722		1214.14	0.468451		1218.59	5220.82		1216.15	59.5577		1219.75	48.2903		1206.83	30.4194		1200.43	47.75		1223.84	50.7292
1214.91	0.254752		1214.15	0.48843		1218.6	3143.82		1216.17	62.75		1219.76	45.4516		1206.84	29.7742		1200.44	36.2917		1223.85	56.625
1214.92	0.365159		1214.16	0.560889		1218.62	1841.68		1216.18	56.2115		1219.77	39.0968		1206.85	38.2258		1200.46	36.5		1223.86	55.3125
1214.94	0.426355		1214.18	0.544489		1218.63	1248.61		1216.19	52.5962		1219.79	43.871		1206.86	64.3226		1200.47	31.7708		1223.87	72.6875
1214.95	0.415855		1214.19	0.668236		1218.64	794.477		1216.2	51		1219.8	45.1936		1206.88	82.7742		1200.48	28.8333		1223.88	74.6667
1214.96	0.356887		1214.2	0.99982		1218.65	548.045		1216.21	55.9423		1219.81	45.4839		1206.89	83.4839		1200.49	33.8333		1223.9	72.75
1214.97	0.387538		1214.21	1.30844		1218.66	405.568		1216.23	73.1731		1219.82	45.3871		1206.9	75.6774		1200.51	38.1875		1223.91	74.1042
1214.98	0.383932		1214.23	1.1844		1218.68	367.659		1216.24	66.75		1219.84	42.2258		1206.91	74.1936		1200.52	38.4167		1223.92	81.1458
1215	0.422431		1214.24	0.998031		1218.69	382.955		1216.25	69.2115		1219.85	37.5161		1206.92	95.2258		1200.53	40.5417		1223.93	78.3958
1215.01	0.413204		1214.25	0.875774		1218.7	320.432		1216.26	71.0577		1219.86	44.871		1206.93	99.8387		1200.54	42.625		1223.94	75.375
1215.02	0.398143		1214.26	0.758587		1218.71	287.864		1216.28	64.5961		1219.87	65.5806		1206.95	101.613		1200.55	38.25		1223.96	75.6875
1215.03	0.386901		1214.27	0.592199		1218.72	252.5		1216.29	61.5962		1219.88	85.7742		1206.96	80.3548		1200.57	35.5417		1223.97	81.9375
1215.05	0.349357		1214.29	0.668534		1218.74	261		1216.3	68.3269		1219.89	87.8064		1206.97	68.6129		1200.58	38.7292		1223.98	83.5
1215.06	0.346917		1214.3	0.617843		1218.75	262.432		1216.31	60.5		1219.91	73.5806		1206.98	59.5484		1200.59	37.0417		1223.99	78.625
1215.07	0.338539		1214.31	0.600846		1218.76	195.273		1216.32	57.4615		1219.92	61.2581		1206.99	59.1936		1200.6	41.5417		1224.01	79.9583
1215.08	0.304494		1214.32	0.682251		1218.77	192.25		1216.34	55.8654		1219.93	52.7097		1207.01	65.871		1200.61	44.4375		1224.02	74.5417
1215.09	0.322206		1214.33	0.659887		1218.78	212.273		1216.35	61.4038		1219.94	52.2903		1207.02	78.0645		1200.62	45.8542		1224.03	70.1458
1215.11	0.271404		1214.35	0.691197		1218.8	208.704		1216.36	58.7692		1219.95	49.8387		1207.03	83.3226		1200.64	57.125		1224.04	71.6667
1215.12	0.285615		1214.36	0.706404		1218.81	260.159		1216.37	60.3462		1219.97	45.871		1207.04	79.5161		1200.65	60.8125		1224.05	67.0833
1215.13	0.241813		1214.37	0.908277		1218.82	332.614		1216.38	66		1219.98	42.4194		1207.06	72		1200.66	71.1667		1224.07	65.0208
1215.14	0.208193		1214.38	0.836115		1218.83	455.523		1216.39	71.1923		1219.99	40.6129		1207.07	59.3226		1200.67	64.3125		1224.08	61.6042
1215.15	0.22039		1214.39	0.763358		1218.85	765.886		1216.41	68.8654		1220	43.4839		1207.08	48.129		1200.68	65.3958		1224.09	58.9792
1215.17	0.218586		1214.41	0.735925		1218.86	2033.45		1216.42	60.0192		1220.02	57.5161		1207.09	45.8387		1200.7	67.4167		1224.1	53.6042
1215.18	0.200026		1214.42	0.715648		1218.87	8128.23		1216.43	59.5192		1220.03	58.1936		1207.1	42.4839		1200.71	68.6875		1224.11	46
1215.19	0.220071		1214.43	0.615457		1218.88	19000.4		1216.44	54.8269		1220.04	46.8387		1207.12	46.2258		1200.72	70.375		1224.13	35.8542
1215.2	0.233647		1214.44	0.608599		1218.89	21336.8		1216.46	56.5769		1220.05	43.0645		1207.13	42.0968		1200.73	72.5417		1224.14	41.2292
1215.21	0.225798		1214.45	0.698651		1218.9	16163.5		1216.47	54.6538		1220.06	46.6129		1207.14	43.4516		1200.74	67.2292		1224.15	44.8125
1215.23	0.235556		1214.47	0.608003		1218.92	10968.2		1216.48	51.3269		1220.08	44.871		1207.15	45.1936		1200.76	53.3125		1224.16	47
1215.24	0.231314		1214.48	0.470539		1218.93	7253.7		1216.49	52.9615		1220.09	43.6452		1207.16	46.3871		1200.77	49.4375		1224.17	44
1215.25	0.225905		1214.49	0.510794		1218.94	4447.43		1216.5	48.9423		1220.1	42.2258		1207.17	44.1936		1200.78	50.3125		1224.19	54.3333
1215.26	0.228132		1214.5	0.596075		1218.95	2838.45		1216.52	45.4038		1220.11	38.4839		1207.19	35.9677		1200.79	50.3542		1224.2	75.9167
1215.27	0.221026		1214.52	0.516161		1218.96	1893.43		1216.53	44.4615		1220.12	42.2581		1207.2	37.6129		1200.8	56.0833		1224.21	91.7917
1215.29	0.205117		1214.53	0.5755		1218.98	1263.09		1216.54	43.9808		1220.14	43.871		1207.21	38.2581		1200.82	62.2917		1224.22	93.625
1215.3	0.211375		1214.54	0.838799		1218.99	948.955		1216.55	43.0769		1220.15	39.8064		1207.22	46.7742		1200.83	64.1458		1224.23	88.2083
1215.31	0.216147		1214.55	1.18261		1219	751.045		1216.56	57.7692		1220.16	39.2903		1207.23	44.2258		1200.84	63.3333		1224.25	79.3125
1215.32	0.242025		1214.56	1.07109		1219.01	731.318		1216.58	55.3462		1220.17	48.0645		1207.25	47.2903		1200.85	62.4167		1224.26	72.1667
1215.33	0.220602		1214.58	0.780653		1219.03	695.364		1216.59	51.5962		1220.18	45.4194		1207.26	46.6129		1200.86	54.3333		1224.27	71.4583
1215.35	0.192708		1214.59	0.694775		1219.04	608.455		1216.6	47.0769		1220.2	52.4194		1207.27	53.5161		1200.88	49.0417		1224.28	74.2708
1215.36	0.21445		1214.6	0.625894		1219.05	522.705		1216.61	56.7885		1220.21	74		1207.28	42.5806		1200.89	55.4792		1224.3	69.0625
1215.37	0.232162		1214.61	0.469942		1219.06	443.386		1216.62	61.4038		1220.22	81.9032		1207.3	39.6129		1200.9	52.6667		1224.31	58.0417
1215.38	0.25698		1214.62	0.416865		1219.07	488.182		1216.64	62.7308		1220.23	80.4839		1207.31	37.2258		1200.91	66.6875		1224.32	53.8333
1215.39	0.246162		1214.63	0.477695		1219.09	412.545		1216.65	69.1731		1220.24	65.5484		1207.32	38.9032		1200.92	85.5833		1224.33	53.5833
1215.41	0.243298		1214.65	0.477993		1219.1	278.909		1216.66	69.5961		1220.26	62		1207.33	41.6129		1200.94	111.917		1224.34	55.2708
1215.42	0.239056		1214.66	0.4768		1219.11	303.864		1216.67	74.5577		1220.27	45.9677		1207.34	34.4516		1200.95	109.104		1224.36	51.75
1215.43	0.201723		1214.67	0.519441		1219.12	317.591		1216.68	76.7692		1220.28	32.9677		1207.36	36.0968		1200.96	100.958		1224.37	55.4167
1215.44	0.200663		1214.68	0.548663		1219.13	298.841		1216.7	72.8269		1220.29	33.2903		1207.37	42.4516		1200.97	92.8125		1224.38	56.4792
1215.45	0.189526		1214.69	0.700142		1219.15	334.523		1216.71	68.7115		1220.31	38.4839		1207.38	47.0968		1200.98	82.7708		1224.39	52.0208
1215.47	0.206178		1214.71	0.756798		1219.16	400.568		1216.72	70.4615		1220.32	37		1207.39	40.7097		1201	80.5208		1224.4	48.3542
1215.48	0.238632		1214.72	0.743379		1219.17	552.386		1216.73	65.0961		1220.33	44.0323		1207.4	45.3226		1201.01	76.1042		1224.42	49.125
1215.49	0.246692		1214.73	0.690302		1219.18	957.795		1216.74	71.8269		1220.34	45.5161		1207.41	46.1936		1201.02	77.9167		1224.43	47.3958
1215.5	0.242556		1214.74	0.811962		1219.19	2794.73		1216.76	68.6731		1220.35	46.2258		1207.43	40.9677		1201.03	72.375		1224.44	40.75
1215.52	0.261434		1214.76	0.902313		1219.21	9859.09		1216.77	66.2308		1220.37	47.1613		1207.44	31.5806		1201.04	63.5		1224.45	41.1042
1215.53	0.313509		1214.77	0.890683		1219.22	17727.8		1216.78	70.5577		1220.38	36.871		1207.45	31.7097		1201.06	55.8333		1224.46	42.4167
1215.54	0.3081		1214.78	0.880843		1219.23	16812		1216.79	66.2692		1220.39	39.3226		1207.46	37.1936		1201.07	53.0625		1224.48	49.6458
1215.55	0.251889		1214.79	0.849236		1219.24	12084.7		1216.81	75.1923		1220.4	38.6129		1207.48	50.9355		1201.08	57.6458		1224.49	54.0417
1215.56	0.236086		1214.8	0.818821		1219.26	8170.36		1216.82	76.0961		1220.41	34.2903		1207.49	49.3226		1201.09	55.3958		1224.5	56.4792
1215.58	0.187511		1214.82	0.759481		1219.27	5303.98		1216.83	62.7308		1220.43	36.5161		1207.5	54.7742		1201.1	57.1042		1224.51	61.6875
1215.59	0.177966		1214.83	0.787809		1219.28	3258.57		1216.84	66.4808		1220.44	41.9032		1207.51	51.6452		1201.12	51.4375		1224.53	55.5833
1215.6	0.19642		1214.84	0.870109		1219.29	2198.77		1216.85	70.5192		1220.45	42.6129		1207.52	52.0323		1201.13	62		1224.54	53.1667
1215.61	0.192602		1214.85	0.98163		1219.3	1494.66		1216.87	73.7692		1220.46	36.6452		1207.54	44.7419		1201.14	62.0417		1224.55	60.6667
1215.62	0.199072		1214.86	0.992365		1219.32	1052.89		1216.88	89.2308		1220.47	35.0323		1207.55	42.7097		1201.15	60.6458		1224.56	54.0208
1215.64	0.213284		1214.88	1.21541		1219.33	807.705		1216.89	84.1731		1220.49	45.3871		1207.56	38.9355		1201.16	50.1458		1224.57	48.4167
1215.65	0.233435		1214.89	1.17903		1219.34	672.023		1216.9	73.0192		1220.5	70.1936		1207.57	30.7419		1201.18	42.9583		1224.59	41.4167
1215.66	0.251253		1214.9	0.945252		1219.35	688.523		1216.91	72.7115		1220.51	72.3548		1207.58	24.6129		1201.19	41.4375		1224.6	40.375
1215.67	0.233541		1214.91	0.768129		1219.36	614.841		1216.93	81.2115		1220.52	73.4516		1207.6	25.5806		1201.2	49.125		1224.61	41.3542
1215.68	0.220177		1214.92	0.849534		1219.38	526.25		1216.94	89.8654		1220.54	62.2903		1207.61	23.7742		1201.21	51.0625		1224.62	54.0417
1215.7	0.244677		1214.94	0.748448		1219.39	461.068		1216.95	90.8654		1220.55	59.5161		1207.62	27.0968		1201.22	50.5833		1224.63	60.5833
1215.71	0.241283		1214.95	0.755903		1219.4	431.818		1216.96	90.5385		1220.56	54.1936		1207.63	24.9355		1201.24	48.5833		1224.65	64.8958
1215.72	0.264934		1214.96	0.637523		1219.41	476.886		1216.97	81.6154		1220.57	52.7742		1207.64	24.2258		1201.25	56.3125		1224.66	66.5
1215.73	0.259419		1214.97	0.716841		1219.42	337.341		1216.99	74.2885		1220.58	46.2903		1207.66	26.5161		1201.26	53.375		1224.67	64.3542
1215.74	0.267267		1214.98	0.692986		1219.44	258.045		1217	83.3654		1220.6	39.6129		1207.67	34.4516		1201.27	46.0833		1224.68	63.75
1215.76	0.278616		1215	0.706404		1219.45	272.705		1217.01	90.9808		1220.61	33.2903		1207.68	30.3871		1201.28	35.5208		1224.69	70
1215.77	0.276494		1215.01	0.761569		1219.46	265.591		1217.02	87.3461		1220.62	37.4839		1207.69	31.9355		1201.3	32.2708		1224.71	69.7292
1215.78	0.272146		1215.02	0.749045		1219.47	270.955		1217.04	86.7308		1220.63	32.5161		1207.7	38.1936		1201.31	40.875		1224.72	59.9792
1215.79	0.265676		1215.03	0.720717		1219.48	308.977		1217.05	87.6923		1220.64	32.6129		1207.72	42.871		1201.32	42.9792		1224.73	58.2917
1215.8	0.222086		1215.05	0.830152		1219.5	361.432		1217.06	81.6154		1220.66	37.129		1207.73	38.1613		1201.33	40.3125		1224.74	61.375
1215.82	0.215193		1215.06	0.809577		1219.51	466.932		1217.07	73.9231		1220.67	36.3226		1207.74	31.0323		1201.34	42.3125		1224.76	55.9167
1215.83	0.200344		1215.07	0.83373		1219.52	830.159		1217.08	67.3846		1220.68	35.2581		1207.75	30.0968		1201.36	47.6042		1224.77	60.5833
1215.84	0.187936		1215.08	0.756798		1219.53	2691.41		1217.1	67		1220.69	33.9677		1207.76	36.9032		1201.37	49.0625		1224.78	58.2083
1215.85	0.210208		1215.09	0.710877		1219.55	7854.11		1217.11	72.0769		1220.7	30.4194		1207.78	47.9677		1201.38	48.9792		1224.79	59.5208
1215.87	0.254434		1215.11	0.660483		1219.56	11134.2		1217.12	61.25		1220.72	26.1613		1207.79	44.1613		1201.39	53.3125		1224.8	62.7083
1215.88	0.26154		1215.12	0.635734		1219.57	9274.91		1217.13	65.4231		1220.73	26.2258		1207.8	50.5484		1201.4	50.75		1224.82	64.75
1215.89	0.252313		1215.13	0.565064		1219.58	6427.57		1217.14	59.2885		1220.74	37.4194		1207.81	42.4194		1201.41	45.8958		1224.83	63.2083
1215.9	0.247222		1215.14	0.645276		1219.59	4295.27		1217.15	63.0962		1220.75	45.9355		1207.82	49.8387		1201.43	45.2083		1224.84	66.8125
1215.91	0.212965		1215.15	0.629174		1219.61	2686.43		1217.17	68.5769		1220.77	42.2581		1207.84	48.3226		1201.44	46.4167		1224.85	75.9792
1215.92	0.218056		1215.17	0.709982		1219.62	1668.07		1217.18	68.5		1220.78	44.2258		1207.85	39.9032		1201.45	45.5625		1224.86	67.375
1215.94	0.239692		1215.18	0.813155		1219.63	1148.89		1217.19	67.9808		1220.79	52.9032		1207.86	42.6129		1201.46	43.2917		1224.88	78.125
1215.95	0.246162		1215.19	0.861163		1219.64	808.455		1217.2	70.8461		1220.8	42.3548		1207.87	60.3548		1201.47	43.5		1224.89	77.6458
1215.96	0.251146		1215.2	0.800929		1219.65	635.318		1217.21	70.7885		1220.81	32.1613		1207.88	70.0968		1201.49	40.6667		1224.9	114.375
1215.97	0.233329		1215.21	0.864443		1219.67	521.636		1217.23	66.8461		1220.83	37.4839		1207.9	69.7097		1201.5	51.1458		1224.91	179.75
1215.98	0.229617		1215.23	0.891578		1219.68	464.273		1217.24	67.7308		1220.84	42.4194		1207.91	58.0323		1201.51	52		1224.92	209.75
1216	0.228874		1215.24	0.827766		1219.69	457.614		1217.25	73.7308		1220.85	41.9677		1207.92	61		1201.52	51.0625		1224.94	178.833
1216.01	0.267055		1215.25	0.858181		1219.7	428.068		1217.26	73.7692		1220.86	55.9032		1207.93	61.9355		1201.54	47.0625		1224.95	154.354
1216.02	0.274585		1215.26	0.844763		1219.71	395.591		1217.28	67.8461		1220.87	55.0968		1207.94	56.1613		1201.55	49.0625		1224.96	129.083
1216.03	0.273843		1215.27	0.773794		1219.73	358.068		1217.29	58.8077		1220.89	55.4194		1207.96	50.7419		1201.56	42.375		1224.97	105.229
1216.05	0.282328		1215.29	0.744274		1219.74	339.682		1217.3	58.5192		1220.9	58.8387		1207.97	45.6452		1201.57	37.8333		1224.98	91.3125
1216.06	0.272146		1215.3	0.713859		1219.75	347.568		1217.31	62.1346		1220.91	66.9677		1207.98	34.9032		1201.58	30.6667		1225	86.9167
1216.07	0.259737		1215.31	0.886211		1219.76	291.523		1217.32	56.6346		1220.92	78.3226		1207.99	35.7419		1201.6	32.4583		1225.01	95.6042
1216.08	0.272464		1215.32	0.804508		1219.77	270.636		1217.34	62.3077		1220.93	87.1613		1208	41.2581		1201.61	33.0417		1225.02	94.0833
1216.09	0.226647		1215.33	0.803911		1219.79	271.773		1217.35	71.0577		1220.95	88.2258		1208.02	45.5161		1201.62	38.9375		1225.03	96.9375
1216.11	0.197587		1215.35	0.77946		1219.8	267.25		1217.36	65.75		1220.96	71.9032		1208.03	52.8064		1201.63	39.8125		1225.05	84.1667
1216.12	0.232692		1215.36	0.802718		1219.81	277.705		1217.37	55.1538		1220.97	72.4516		1208.04	55.6774		1201.64	41.7917		1225.06	71.0833
1216.13	0.226223		1215.37	0.812857		1219.82	316.205		1217.38	57.1731		1220.98	69.1936		1208.05	48.1936		1201.65	47.3958		1225.07	62.5417
1216.14	0.229723		1215.38	0.749045		1219.84	333.25		1217.4	54.9615		1220.99	67.1613		1208.06	43.6129		1201.67	52.7083		1225.08	65.3958
1216.15	0.224102		1215.39	0.616054		1219.85	384.045		1217.41	50.9423		1221.01	66.9032		1208.08	43.6774		1201.68	60.25		1225.09	61.0417
1216.17	0.230041		1215.41	0.557013		1219.86	687.182		1217.42	54.2692		1221.02	68.0323		1208.09	46.2581		1201.69	66.5833		1225.11	59.3542
1216.18	0.251253		1215.42	0.622614		1219.87	2062.86		1217.43	57.4808		1221.03	65		1208.1	45.5806		1201.7	67.625		1225.12	59.0625
1216.19	0.24001		1215.43	0.598461		1219.88	4662.32		1217.44	57.5385		1221.04	61.7419		1208.11	45.3548		1201.71	71.1875		1225.13	57.2708
1216.2	0.243722		1215.44	0.620526		1219.89	5148.86		1217.46	66.2308		1221.06	55.0645		1208.12	44.871		1201.73	62.625		1225.14	54.2708
1216.21	0.247434		1215.45	0.502743		1219.91	3914.91		1217.47	59.4038		1221.07	49.1936		1208.14	42.9677		1201.74	63.0417		1225.15	51.7292
1216.23	0.198754		1215.47	0.394501		1219.92	2676.64		1217.48	54.8462		1221.08	55.1936		1208.15	33.7097		1201.75	76.6042		1225.17	65.4167
1216.24	0.201511		1215.48	0.385257		1219.93	1812.77		1217.49	50.4231		1221.09	50.5161		1208.16	29.9677		1201.76	78.75		1225.18	73.5208
1216.25	0.240116		1215.49	0.494095		1219.94	1133.11		1217.51	52.3462		1221.1	53.9355		1208.17	36.3871		1201.78	75.3958		1225.19	72.3333
1216.26	0.253586		1215.5	0.50811		1219.95	780.795		1217.52	49.7885		1221.12	53.4516		1208.18	40.0968		1201.79	72.875		1225.2	72.7292
1216.28	0.238632		1215.52	0.548067		1219.97	565.955		1217.53	50.9231		1221.13	42.8064		1208.2	34.4839		1201.8	69.3333		1225.21	72.875
1216.29	0.200344		1215.53	0.551049		1219.98	431.318		1217.54	48.9423		1221.14	43.871		1208.21	38.3548		1201.81	59.8958		1225.23	61.3958
1216.3	0.211587		1215.54	0.551943		1219.99	372.909		1217.55	46.7692		1221.15	48.0645		1208.22	49.7097		1201.82	55.8333		1225.24	61.5208
1216.31	0.202041		1215.55	0.561485		1220	337.795		1217.57	53.9231		1221.16	46.8387		1208.23	57.1936		1201.84	56.7292		1225.25	61.0208
1216.32	0.238738		1215.56	0.590409		1220.02	306.705		1217.58	48.0962		1221.18	44.871		1208.24	54.2581		1201.85	53.6042		1225.26	65.9167
1216.34	0.272146		1215.58	0.548365		1220.03	307.682		1217.59	48.4038		1221.19	75.9677		1208.26	41.6452		1201.86	49.375		1225.28	58.3958
1216.35	0.264298		1215.59	0.511688		1220.04	297.841		1217.6	52.1538		1221.2	154.645		1208.27	34.1613		1201.87	45.625		1225.29	53.1042
1216.36	0.234495		1215.6	0.438633		1220.05	280.977		1217.61	56.3846		1221.21	194.548		1208.28	36.0323		1201.88	52.7292		1225.3	62.7292
1216.37	0.227601		1215.61	0.422232		1220.06	261.545		1217.63	53.5192		1221.22	165.065		1208.29	36.2903		1201.89	64.1667		1225.31	63.5
1216.38	0.269389		1215.62	0.504532		1220.08	271.682		1217.64	50.5577		1221.24	126.032		1208.31	28.8065		1201.91	73.8125		1225.32	59.8542
1216.39	0.277449		1215.64	0.502743		1220.09	251.182		1217.65	53.0385		1221.25	91.0968		1208.32	24.5806		1201.92	80.1042		1225.34	62.3125
1216.41	0.267055		1215.65	0.565958		1220.1	220.5		1217.66	57.5962		1221.26	66.6129		1208.33	22.3548		1201.93	90.0208		1225.35	67.7292
1216.42	0.253904		1215.66	0.647661		1220.11	227.523		1217.67	66.3269		1221.27	54.871		1208.34	28.2581		1201.94	74.9375		1225.36	62.7083
1216.43	0.201405		1215.67	0.681953		1220.12	225.568		1217.69	73.8846		1221.28	43.4194		1208.35	31.9355		1201.95	69.4375		1225.37	62.25
1216.44	0.203632		1215.68	0.620228		1220.14	215.659		1217.7	73.3461		1221.3	43.7742		1208.37	30.0968		1201.97	66.7917		1225.38	64.1667
1216.46	0.234177		1215.7	0.724295		1220.15	223.182		1217.71	71.8846		1221.31	41.9032		1208.38	23.7742		1201.98	73.0417		1225.4	56.9375
1216.47	0.243828		1215.71	0.863548		1220.16	242.068		1217.72	65.0769		1221.32	41.3871		1208.39	20.1613		1201.99	70.375		1225.41	45.6667
1216.48	0.285403		1215.72	0.818522		1220.17	255.114		1217.73	62.25		1221.33	37.3226		1208.4	24.871		1202	72.1667		1225.42	43.5
1216.49	0.284131		1215.73	0.872196		1220.18	285.295		1217.75	72.0385		1221.35	38.8064		1208.41	27.5161		1202.02	65.8125		1225.43	45.4167
1216.5	0.241601		1215.74	0.923782		1220.2	549.068		1217.76	72.7692		1221.36	37.3548		1208.42	31.9355		1202.03	62.625		1225.44	46.0417
1216.52	0.209784		1215.76	0.846552		1220.21	1317.61		1217.77	72.4615		1221.37	35.2581		1208.44	37.1936		1202.04	62.5		1225.46	45.1458
1216.53	0.201087		1215.77	0.85669		1220.22	2203.86		1217.78	68.3846		1221.38	37.7742		1208.45	38.9032		1202.05	52.5625		1225.47	44.375
1216.54	0.207344		1215.78	0.717437		1220.23	2127.59		1217.8	69.9615		1221.39	42.8387		1208.46	41		1202.06	51.2083		1225.48	49.2917
1216.55	0.193026		1215.79	0.742187		1220.24	1544.18		1217.81	72.8269		1221.4	51.1613		1208.47	36.0323		1202.08	56.3958		1225.49	58.2083
1216.56	0.196844		1215.8	0.785125		1220.26	1061.05		1217.82	71.8461		1221.42	46.871		1208.48	35.6452		1202.09	54.9792		1225.51	63.9583
1216.58	0.191542		1215.82	0.848937		1220.27	737.545		1217.83	71.9615		1221.43	44.3226		1208.5	33.4516		1202.1	53.9792		1225.52	60.625
1216.59	0.161527		1215.83	0.841781		1220.28	486.477		1217.84	68.7308		1221.44	46.2581		1208.51	44.4194		1202.11	54.1042		1225.53	67.6042
1216.6	0.187511		1215.84	0.787511		1220.29	363.568		1217.86	65.4231		1221.45	46.8387		1208.52	41.1936		1202.12	60.6875		1225.54	123.354
1216.61	0.22145		1215.85	0.796158		1220.31	275.523		1217.87	68.9231		1221.47	55.6452		1208.53	36.8064		1202.13	63		1225.55	156.25
1216.62	0.231101		1215.87	0.814944		1220.32	234		1217.88	69.6539		1221.48	52.1613		1208.55	37.9355		1202.15	62.8542		1225.57	126.688
1216.64	0.214874		1215.88	0.818821		1220.33	225.114		1217.89	72.4615		1221.49	48.129		1208.56	37.7742		1202.16	66.5833		1225.58	92.5417
1216.65	0.222405		1215.89	0.72191		1220.34	211.568		1217.9	70.6539		1221.5	63.2258		1208.57	38.3548		1202.17	66.6667		1225.59	70.4583
1216.66	0.256661		1215.9	0.62649		1220.35	207.341		1217.91	65.3461		1221.51	77.2258		1208.58	40.0323		1202.18	53.6875		1225.6	53.0417
1216.67	0.263343		1215.91	0.651538		1220.37	203.636		1217.93	73.4808		1221.53	148.129		1208.59	43.7742		1202.19	50.8958		1225.61	51.4167
1216.68	0.270343		1215.92	0.692389		1220.38	199.523		1217.94	81.9615		1221.54	240.516		1208.61	38.7419		1202.21	50.8125		1225.63	61.3542
1216.7	0.266101		1215.94	0.742187		1220.39	184.159		1217.95	75.7885		1221.55	237.71		1208.62	34.3548		1202.22	46.625		1225.64	63
1216.71	0.225905		1215.95	0.690898		1220.4	178.318		1217.96	73.7308		1221.56	186.419		1208.63	35.2581		1202.23	47.125		1225.65	67.3542
1216.72	0.255813		1215.96	0.657501		1220.41	178.046		1217.98	70.0961		1221.57	141.161		1208.64	30.3226		1202.24	47.3542		1225.66	67.2708
1216.73	0.295585		1215.97	0.512583		1220.43	179.546		1217.99	71		1221.59	100.355		1208.65	27.0645		1202.26	61.5417		1225.67	61.3542
1216.74	0.301206		1215.98	0.495586		1220.44	178.523		1218	65.4039		1221.6	72.7097		1208.66	35.0968		1202.27	64.8333		1225.69	59.8333
1216.76	0.291767		1216	0.574606		1220.45	168.546		1218.01	59.3654		1221.61	67.8064		1208.68	34.1613		1202.28	57.8125		1225.7	62.5833
1216.77	0.268222		1216.01	0.568046		1220.46	163.932		1218.02	62.8846		1221.62	60.7742		1208.69	32.5484		1202.29	51.3958		1225.71	59.5625
1216.78	0.268646		1216.02	0.63961		1220.47	154.046		1218.04	70.8461		1221.63	48.2903		1208.7	39.871		1202.3	45.3958		1225.72	61.9792
1216.79	0.26451		1216.03	0.769918		1220.49	156.523		1218.05	71.1539		1221.65	38.3226		1208.71	44		1202.32	44.2292		1225.73	61.8958
1216.81	0.260586		1216.05	0.806893		1220.5	167.5		1218.06	69.0192		1221.66	40.2258		1208.72	41.4839		1202.33	46.1875		1225.75	62.4167
1216.82	0.243722		1216.06	0.756201		1220.51	181.296		1218.07	66.2115		1221.67	38		1208.74	40.5806		1202.34	49.7708		1225.76	62.3125
1216.83	0.246692		1216.07	0.72519		1220.52	212.296		1218.08	63.1346		1221.68	40.2258		1208.75	38.0645		1202.35	53.3958		1225.77	66.4792
1216.84	0.212647		1216.08	0.700142		1220.54	347.227		1218.1	71.5385		1221.69	45.129		1208.76	45.9677		1202.36	56.4167		1225.78	63.0833
1216.85	0.206708		1216.09	0.605915		1220.55	690.5		1218.11	74.0961		1221.71	37.2581		1208.77	54.9677		1202.37	61.7708		1225.8	68.2708
1216.87	0.219117		1216.11	0.588024		1220.56	910.477		1218.12	75.9423		1221.72	43.6129		1208.79	49.9677		1202.39	59.7083		1225.81	67.6458
1216.88	0.210102		1216.12	0.627385		1220.57	767.318		1218.13	72.0577		1221.73	49.3871		1208.8	45.1936		1202.4	54.8125		1225.82	69.9167
1216.89	0.208087		1216.13	0.537332		1220.58	550.727		1218.14	76		1221.74	43.2903		1208.81	44.7742		1202.41	53		1225.83	67.4792
1216.9	0.187087		1216.14	0.505128		1220.6	393.795		1218.16	74.0385		1221.76	38.5484		1208.82	43.4516		1202.42	51		1225.84	62.6042
1216.91	0.193026		1216.15	0.529281		1220.61	287.227		1218.17	67.8846		1221.77	39.3871		1208.83	45.9032		1202.43	41.5		1225.86	54.1042
1216.93	0.221768		1216.17	0.620228		1220.62	213.659		1218.18	59.0192		1221.78	40.1936		1208.85	43.9032		1202.45	49.1875		1225.87	56.25
1216.94	0.292933		1216.18	0.682549		1220.63	185.091		1218.19	66.7692		1221.79	39.0323		1208.86	49.3871		1202.46	51.5		1225.88	70.6458
1216.95	0.319978		1216.19	0.654818		1220.64	173.273		1218.2	71.8654		1221.8	39.2258		1208.87	79.7419		1202.47	47		1225.89	69.3958
1216.96	0.314782		1216.2	0.651538		1220.66	165.75		1218.22	77.5961		1221.82	40.871		1208.88	89.7742		1202.48	54.3542		1225.9	71.1875
1216.97	0.346387		1216.21	0.689109		1220.67	159.432		1218.23	77.6154		1221.83	40.7097		1208.89	82.6129		1202.49	53.9792		1225.92	84.125
1216.99	0.374598		1216.23	0.681655		1220.68	154.773		1218.24	81.5385		1221.84	53.3871		1208.91	82.5484		1202.51	45.3125		1225.93	91.2083
1217	0.363674		1216.24	0.713859		1220.69	149.25		1218.25	79.6346		1221.85	177.645		1208.92	80.4839		1202.52	48.625		1225.94	91.6667
1217.01	0.355084		1216.25	0.665254		1220.7	139.636		1218.27	70.8269		1221.86	374.065		1208.93	65.2581		1202.53	52.8542		1225.95	78.7083
1217.02	0.370886		1216.26	0.670324		1220.72	150.591		1218.28	73.0769		1221.88	453.903		1208.94	65.0968		1202.54	49.2917		1225.96	76.6458
1217.04	0.369296		1216.28	0.622614		1220.73	147.204		1218.29	71.5961		1221.89	376.258		1208.95	53.0968		1202.55	50.2708		1225.98	73.8958
1217.05	0.331857		1216.29	0.670622		1220.74	160.25		1218.3	75.4039		1221.9	255.774		1208.97	59.0323		1202.57	61.2083		1225.99	69.7292
1217.06	0.304494		1216.3	0.699546		1220.75	155.068		1218.31	79.4423		1221.91	170.387		1208.98	68.5484		1202.58	56.1875		1226	64
1217.07	0.278191		1216.31	0.664062		1220.77	153.477		1218.33	82.2885		1221.92	121.548		1208.99	65.4516		1202.59	49.1042		1226.01	63.625
1217.08	0.258252		1216.32	0.62977		1220.78	142.318		1218.34	81.6731		1221.94	89.3548		1209	67.871		1202.6	45.125		1226.03	67.125
1217.1	0.246056		1216.34	0.716841		1220.79	151.136		1218.35	89.2692		1221.95	69.9355		1209.01	73.4194		1202.61	44.5		1226.04	64.625
1217.11	0.249768		1216.35	0.766041		1220.8	156.023		1218.36	88.5192		1221.96	63.0323		1209.03	69.3548		1202.63	48.75		1226.05	60.8958
1217.12	0.238101		1216.36	0.684338		1220.81	151.364		1218.37	81.7308		1221.97	59.2581		1209.04	64.2903		1202.64	53.6875		1226.06	61.0625
1217.13	0.246162		1216.37	0.741292		1220.83	148.386		1218.39	75.5577		1221.98	60.6452		1209.05	65.4194		1202.65	55.4167		1226.07	55.3958
1217.14	0.247222		1216.38	0.854006		1220.84	140.864		1218.4	72.2692		1222	65.871		1209.06	59.5161		1202.66	53.3125		1226.09	51.2708
1217.15	0.208935		1216.39	0.848937		1220.85	141.091		1218.41	81.9615		1222.01	63.5161		1209.07	65.2258		1202.67	56.4167		1226.1	59.9583
1217.17	0.242768		1216.41	0.799438		1220.86	166.704		1218.42	85.1539		1222.02	53.9032		1209.09	65.8387		1202.69	56.1042		1226.11	58.7917
1217.18	0.24701		1216.42	0.726681		1220.87	239.75		1218.43	99.8269		1222.03	44.5806		1209.1	65.1936		1202.7	62.0833		1226.12	64.25
1217.19	0.270979		1216.43	0.620825		1220.89	361.295		1218.45	109.846		1222.05	43.7419		1209.11	56.2581		1202.71	62.6875		1226.13	62.0417
1217.2	0.23248		1216.44	0.598461		1220.9	405.795		1218.46	127.365		1222.06	50.2581		1209.12	48.6129		1202.72	60.7083		1226.15	43.7917
1217.21	0.206814		1216.46	0.540016		1220.91	346.432		1218.47	157.692		1222.07	42.9355		1209.13	46.1613		1202.73	57.3125		1226.16	43.6667
1217.23	0.196314		1216.47	0.469942		1220.92	302.295		1218.48	201.865		1222.08	50.4839		1209.15	42.1613		1202.75	54.0833		1226.17	49.8958
1217.24	0.218162		1216.48	0.448174		1220.93	260.727		1218.49	253.423		1222.09	43.3548		1209.16	37.4839		1202.76	54.5208		1226.18	58.8125
1217.25	0.231738		1216.49	0.486939		1220.95	219.523		1218.51	392.346		1222.11	42.2903		1209.17	38.871		1202.77	58.5417		1226.19	70.3958
1217.26	0.232904		1216.5	0.511688		1220.96	175.682		1218.52	944.596		1222.12	39.8387		1209.18	42.2903		1202.78	68.8333		1226.21	73.7292
1217.28	0.241389		1216.52	0.605319		1220.97	159.727		1218.53	3829.67		1222.13	43.0645		1209.19	33.8387		1202.79	65.4583		1226.22	70.8542
1217.29	0.250616		1216.53	0.568344		1220.98	143.841		1218.54	9992.27		1222.14	45.129		1209.21	32.2258		1202.81	64.6667		1226.23	69.7708
1217.3	0.237889		1216.54	0.554329		1220.99	141.091		1218.56	11980.6		1222.15	54.871		1209.22	42.0645		1202.82	62.6042		1226.24	60.625
1217.31	0.240647		1216.55	0.387941		1221.01	149.25		1218.57	9131.77		1222.17	61.2903		1209.23	48.4194		1202.83	51.6667		1226.26	57.3333
1217.32	0.246798		1216.56	0.354544		1221.02	141		1218.58	6179.1		1222.18	123.194		1209.24	44		1202.84	44.3125		1226.27	51.9167
1217.34	0.241495		1216.58	0.330987		1221.03	137.614		1218.59	4003.46		1222.19	302.419		1209.25	42.871		1202.85	40.9375		1226.28	51.1875
1217.35	0.254434		1216.59	0.312201		1221.04	147.068		1218.6	2366		1222.2	450.032		1209.27	35.9355		1202.87	46.1667		1226.29	54.6875
1217.36	0.306403		1216.6	0.312798		1221.06	148.886		1218.62	1462.63		1222.21	428.258		1209.28	36.6129		1202.88	52.8542		1226.3	58.5
1217.37	0.27607		1216.61	0.321445		1221.07	141.977		1218.63	962.442		1222.23	317.387		1209.29	39.9355		1202.89	62.5417		1226.32	62.3958
1217.38	0.245844		1216.62	0.327707		1221.08	128.954		1218.64	618.865		1222.24	227		1209.3	42.4194		1202.9	60.3542		1226.33	59.6875
1217.4	0.239056		1216.64	0.397185		1221.09	112.568		1218.65	461.173		1222.25	151.161		1209.32	40.8387		1202.91	59.0833		1226.34	54.0417
1217.41	0.255177		1216.65	0.479484		1221.1	114.227		1218.66	336.481		1222.26	103.387		1209.33	36.129		1202.93	79.1667		1226.35	54.9167
1217.42	0.232798		1216.66	0.483062		1221.12	116.75		1218.68	325.346		1222.28	77.0968		1209.34	35.1613		1202.94	91.3125		1226.37	69.5417
1217.43	0.248283		1216.67	0.534052		1221.13	109.5		1218.69	348.942		1222.29	64		1209.35	39.5484		1202.95	89.1667		1226.38	63.5208
1217.44	0.236829		1216.68	0.573413		1221.14	118.454		1218.7	311.423		1222.3	45.3226		1209.36	48.7419		1202.96	82.4792		1226.39	53.6667
1217.46	0.213071		1216.7	0.622912		1221.15	122.136		1218.71	277.462		1222.31	41.2903		1209.38	47.9677		1202.97	73.2292		1226.4	53.8958
1217.47	0.205435		1216.71	0.624403		1221.16	130.159		1218.72	252.962		1222.32	38.8064		1209.39	38.7097		1202.99	83.125		1226.41	51.5
1217.48	0.218162		1216.72	0.772005		1221.18	130.409		1218.74	265.712		1222.34	41.5161		1209.4	43.871		1203	76.8333		1226.42	48.875
1217.49	0.230359		1216.73	0.809279		1221.19	134.5		1218.75	251.096		1222.35	44.0645		1209.41	43.871		1203.01	77.2708		1226.44	47.7292
1217.51	0.21689		1216.74	0.87816		1221.2	124.886		1218.76	198.769		1222.36	41.1613		1209.42	59.7097		1203.02	83.6875		1226.45	46.9167
1217.52	0.232056		1216.76	0.82061		1221.21	160.432		1218.77	204.846		1222.37	42.6774		1209.43	54.5806		1203.03	84.6667		1226.46	47.2708
1217.53	0.230359		1216.77	0.82389		1221.22	192.909		1218.78	208.404		1222.38	38.0968		1209.45	56.4194		1203.05	88.5		1226.47	55.2083
1217.54	0.199602		1216.78	0.803315		1221.24	173.773		1218.8	209.635		1222.4	42.2258		1209.46	47.7097		1203.06	80.1667		1226.49	64.7292
1217.55	0.190799		1216.79	0.715648		1221.25	153.136		1218.81	249.231		1222.41	45		1209.47	48.0645		1203.07	69.9792		1226.5	85.6667
1217.57	0.209996		1216.81	0.724892		1221.26	138.159		1218.82	322.865		1222.42	36.3548		1209.48	46.6129		1203.08	70.2083		1226.51	197.417
1217.58	0.215935		1216.82	0.691793		1221.27	120.477		1218.83	437.904		1222.43	37.9677		1209.49	51.9677		1203.09	72.5625		1226.52	423.708
1217.59	0.233117		1216.83	0.678971		1221.28	113.25		1218.85	767.635		1222.44	40.4194		1209.51	48.0323		1203.11	63.0417		1226.53	499.208
1217.6	0.212541		1216.84	0.778864		1221.3	109.477		1218.86	2286.89		1222.46	37.7097		1209.52	40.1936		1203.12	58.6458		1226.55	418.562
1217.61	0.223571		1216.85	0.736521		1221.31	101.818		1218.87	8808.06		1222.47	35.0968		1209.53	34.6129		1203.13	53		1226.56	312.958
1217.63	0.203208		1216.87	0.751132		1221.32	93.5		1218.88	17401		1222.48	43.2903		1209.54	34.4516		1203.14	48.25		1226.57	217.708
1217.64	0.207662		1216.88	0.649152		1221.33	100.364		1218.89	17429.1		1222.49	54.2258		1209.56	38.0645		1203.15	41.2917		1226.58	143.792
1217.65	0.223465		1216.89	0.662273		1221.35	100.568		1218.9	12712.5		1222.51	67.7742		1209.57	54.2258		1203.17	40.7292		1226.6	99.625
1217.66	0.217314		1216.9	0.712368		1221.36	96.2273		1218.92	8597.9		1222.52	149.742		1209.58	41.3871		1203.18	47.125		1226.61	68.3125
1217.67	0.248283		1216.91	0.79258		1221.37	106.068		1218.93	5578.36		1222.53	283.226		1209.59	32.129		1203.19	53		1226.62	56.7292
1217.69	0.267267		1216.93	0.773496		1221.38	105.023		1218.94	3386.69		1222.54	332.807		1209.6	29.129		1203.2	55.125		1226.63	50.6667
1217.7	0.252101		1216.94	0.749641		1221.39	90.4318		1218.95	2214.94		1222.55	272.387		1209.62	33.0645		1203.21	54.2292		1226.64	55.4167
1217.71	0.260267		1216.95	0.783634		1221.4	89.5682		1218.96	1472.44		1222.57	180.452		1209.63	32.9677		1203.23	49.6458		1226.65	60.3333
1217.72	0.289009		1216.96	0.814646		1221.42	85		1218.98	1028.04		1222.58	121.355		1209.64	29.0968		1203.24	53.0833		1226.67	57.0625
1217.73	0.286888		1216.97	0.743081		1221.43	80.9773		1218.99	763.692		1222.59	84.3871		1209.65	30.9677		1203.25	55.8125		1226.68	66.5833
1217.75	0.292509		1216.99	0.711175		1221.44	82.5909		1219	610.308		1222.6	54.0968		1209.66	31.8387		1203.26	62.6458		1226.69	69.4167
1217.76	0.288373		1217	0.710281		1221.45	103.591		1219.01	625.269		1222.61	41		1209.67	25.0645		1203.27	65.7917		1226.7	66.8958
1217.77	0.28254		1217.01	0.813453		1221.47	100.568		1219.03	579.942		1222.63	40		1209.69	26.0323		1203.29	57.7292		1226.72	71.1042
1217.78	0.251146		1217.02	0.801526		1221.48	91.9091		1219.04	508.346		1222.64	32.8387		1209.7	36.9677		1203.3	46.625		1226.73	66.7708
1217.8	0.261328		1217.04	0.796158		1221.49	95		1219.05	434.577		1222.65	27.6774		1209.71	44.5806		1203.31	45.625		1226.74	61.0625
1217.81	0.242025		1217.05	0.747554		1221.5	106.136		1219.06	389.288		1222.66	28.6129		1209.72	43.1613		1203.32	47.8125		1226.75	54.625
1217.82	0.253162		1217.06	0.725488		1221.51	107.273		1219.07	443.769		1222.67	30.6774		1209.73	37.0323		1203.33	48.875		1226.76	58.0208
1217.83	0.230359		1217.07	0.773198		1221.53	116.318		1219.09	337.288		1222.69	37.5484		1209.75	36.1936		1203.35	49.4375		1226.78	68.9583
1217.84	0.235556		1217.08	0.725786		1221.54	115.204		1219.1	252.346		1222.7	36.9677		1209.76	38.5806		1203.36	55.7083		1226.79	74.5417
1217.86	0.229404		1217.1	0.717735		1221.55	113.341		1219.11	259.077		1222.71	47.129		1209.77	48.871		1203.37	59.0208		1226.8	75.2292
1217.87	0.223359		1217.11	0.77946		1221.56	106.091		1219.12	265.173		1222.72	45.0645		1209.78	46.5806		1203.38	71.4375		1226.81	83.7917
1217.88	0.223783		1217.12	0.709684		1221.57	96.3409		1219.13	277		1222.73	40.2903		1209.8	44.7742		1203.39	60.8125		1226.83	100.688
1217.89	0.268964		1217.13	0.662571		1221.59	89.1364		1219.15	310.808		1222.75	41.6452		1209.81	49.0968		1203.41	55.0833		1226.84	182.271
1217.9	0.238313		1217.14	0.622912		1221.6	88.7955		1219.16	360.808		1222.76	44.3548		1209.82	44.2258		1203.42	54.4167		1226.85	478.083
1217.91	0.24595		1217.15	0.643189		1221.61	84.2273		1219.17	500.115		1222.77	39.4516		1209.83	45.4839		1203.43	41.8542		1226.86	751.042
1217.93	0.20745		1217.17	0.745168		1221.62	79.0455		1219.18	882.019		1222.78	42.1613		1209.84	58.5484		1203.44	38.2917		1226.87	710.146
1217.94	0.205647		1217.18	0.631559		1221.63	86.2727		1219.19	3045		1222.8	46.5484		1209.86	60.2581		1203.45	33.7917		1226.88	521.688
1217.95	0.216359		1217.19	0.673007		1221.65	79.9318		1219.21	9811.54		1222.81	42.2581		1209.87	69.6129		1203.47	33.8125		1226.9	341.604
1217.96	0.227708		1217.2	0.675393		1221.66	78.5		1219.22	15094.7		1222.82	36.871		1209.88	86.4194		1203.48	35.4167		1226.91	241.667
1217.98	0.255813		1217.21	0.630068		1221.67	82.3636		1219.23	13164.6		1222.83	44.0968		1209.89	72.4194		1203.49	37.4167		1226.92	179.708
1217.99	0.265889		1217.23	0.601144		1221.68	84.1364		1219.24	9231.04		1222.84	65.2903		1209.9	54.4194		1203.5	41.5208		1226.93	151.75
1218	0.272146		1217.24	0.676884		1221.69	84.3864		1219.26	6202.1		1222.86	152.032		1209.92	45.9032		1203.51	44.5833		1226.95	126.208
1218.01	0.335887		1217.25	0.752325		1221.71	97.5682		1219.27	3958.98		1222.87	231.065		1209.93	42.2258		1203.53	46.75		1226.96	103.188
1218.02	0.331751		1217.26	0.788107		1221.72	95.5227		1219.28	2445.17		1222.88	210.613		1209.94	39.9355		1203.54	42.8542		1226.97	88.4167
1218.04	0.307251		1217.28	0.749045		1221.73	83.0909		1219.29	1667.87		1222.89	169.161		1209.95	42.8064		1203.55	39.625		1226.98	85.4167
1218.05	0.342463		1217.29	0.807788		1221.74	78.1818		1219.3	1123.83		1222.9	132.258		1209.96	39.5161		1203.56	43.3958		1226.99	79.9792
1218.06	0.348932		1217.3	0.778267		1221.76	83.0227		1219.32	828.269		1222.92	129.677		1209.98	41.8387		1203.57	45.4792		1227.01	81.8958
1218.07	0.316372		1217.31	0.792878		1221.77	91.5455		1219.33	620.904		1222.93	147.839		1209.99	41.3226		1203.59	38.75		1227.02	88.1458
1218.08	0.24701		1217.32	0.766638		1221.78	88.3864		1219.34	553.404		1222.94	149.516		1210	42.6774		1203.6	46.2708		1227.03	80.375
1218.1	0.207769		1217.34	0.72519		1221.79	89.0455		1219.35	559.096		1222.95	136.516		1210.01	53		1203.61	44.9375		1227.04	82.0208
1218.11	0.216784		1217.35	0.718928		1221.8	86.6818		1219.36	515.846		1222.96	110.903		1210.02	46.7742		1203.62	46.1042		1227.06	84.5833
1218.12	0.277661		1217.36	0.708491		1221.82	88.0682		1219.38	446.538		1222.98	89.7097		1210.04	40.6452		1203.63	49.0625		1227.07	76.2708
1218.13	0.281797		1217.37	0.681953		1221.83	86.6364		1219.39	379.385		1222.99	82.5806		1210.05	39.5806		1203.65	55.1042		1227.08	70.2708
1218.14	0.264404		1217.38	0.697757		1221.84	79.3864		1219.4	365.481		1223	70.2258		1210.06	40.0968		1203.66	55.1042		1227.09	65.4375
1218.16	0.296433		1217.4	0.649749		1221.85	74.8636		1219.41	400.192		1223.01	67.9355		1210.07	37.7419		1203.67	65		1227.1	61.9167
1218.17	0.276176		1217.41	0.666745		1221.86	80.9091		1219.42	273.096		1223.03	70.5161		1210.08	41.4839		1203.68	71.2292		1227.12	58.4167
1218.18	0.311812		1217.42	0.660185		1221.88	85.9091		1219.44	225.385		1223.04	69.5806		1210.1	36.871		1203.69	61.6667		1227.13	63.375
1218.19	0.340872		1217.43	0.609792		1221.89	87.1364		1219.45	253.038		1223.05	66.3871		1210.11	43.7742		1203.71	66.2083		1227.14	67.375
1218.2	0.30757		1217.44	0.620526		1221.9	90.0682		1219.46	253.865		1223.06	62.7742		1210.12	44.7419		1203.72	64.1667		1227.15	75.5625
1218.22	0.294524		1217.46	0.636628		1221.91	81.2045		1219.47	262.212		1223.07	64.3871		1210.13	46.2903		1203.73	76.2083		1227.16	89.3542
1218.23	0.319342		1217.47	0.563573		1221.92	90.5		1219.48	290.538		1223.09	51.5484		1210.14	43.7419		1203.74	72.9792		1227.18	195.375
1218.24	0.261752		1217.48	0.501252		1221.94	91.0455		1219.5	324.423		1223.1	52.6129		1210.16	48.3871		1203.75	72.8542		1227.19	490.396
1218.25	0.251889		1217.49	0.575798		1221.95	93.4318		1219.51	434.538		1223.11	49.0968		1210.17	55.6129		1203.77	72.6667		1227.2	635.25
1218.27	0.222935		1217.51	0.564169		1221.96	89.25		1219.52	875.038		1223.12	46.7097		1210.18	60.1613		1203.78	67.1458		1227.21	501.896
1218.28	0.197481		1217.52	0.604126		1221.97	93.6364		1219.53	2912.83		1223.13	36.871		1210.19	55.6452		1203.79	59.5208		1227.22	352.854
1218.29	0.246692		1217.53	0.64945		1221.98	86.1364		1219.55	7523.31		1223.15	37.9032		1210.2	41.871		1203.8	55.0417		1227.24	241.271
1218.3	0.321463		1217.54	0.531965		1222	93.25		1219.56	9394.9		1223.16	41.2903		1210.22	46		1203.81	62.4792		1227.25	154.292
1218.31	0.300782		1217.55	0.373031		1222.01	101.341		1219.57	7338.04		1223.17	40		1210.23	43.7742		1203.83	60.8125		1227.26	112.083
1218.33	0.283812		1217.57	0.360508		1222.02	91.4318		1219.58	5002.81		1223.18	53.9355		1210.24	39.8064		1203.84	61.1667		1227.27	92.6667
1218.34	0.292827		1217.58	0.354842		1222.03	79.1136		1219.59	3295.29		1223.19	100.742		1210.25	38.0645		1203.85	65.6875		1227.29	78.8125
1218.35	0.293782		1217.59	0.312798		1222.05	74.0909		1219.61	2048.96		1223.21	108.871		1210.27	39.8387		1203.86	71.9792		1227.3	82.7708
1218.36	0.252313		1217.6	0.378697		1222.06	78.8182		1219.62	1301.96		1223.22	94.5806		1210.28	45.9032		1203.87	76.6875		1227.31	71.1875
1218.37	0.286888		1217.61	0.413287		1222.07	85.3409		1219.63	907.462		1223.23	81		1210.29	50.9677		1203.89	72.9375		1227.32	72.375
1218.39	0.346917		1217.63	0.430283		1222.08	83.5909		1219.64	657.115		1223.24	60.1936		1210.3	53.8387		1203.9	65.0833		1227.33	73.3125
1218.4	0.353917		1217.64	0.483957		1222.09	85.1136		1219.65	532.288		1223.26	46.4194		1210.31	42.5161		1203.91	63.8542		1227.35	68.4583
1218.41	0.370886		1217.65	0.579078		1222.11	72.8864		1219.67	417.981		1223.27	41.2581		1210.33	48.3548		1203.92	65.2083		1227.36	63.0208
1218.42	0.408007		1217.66	0.512881		1222.12	77.8636		1219.68	378.462		1223.28	46		1210.34	42.7419		1203.93	77.6042		1227.37	64.0625
1218.43	0.457218		1217.67	0.510197		1222.13	81.7727		1219.69	376.231		1223.29	49.8387		1210.35	33.6452		1203.95	77.7917		1227.38	71.0625
1218.45	0.55055		1217.69	0.625596		1222.14	85.3864		1219.7	349.385		1223.3	52.3226		1210.36	37.8387		1203.96	63.5208		1227.39	67.5625
1218.46	0.658199		1217.7	0.671218		1222.15	72.8636		1219.71	324.654		1223.32	48.6774		1210.37	44.6452		1203.97	60		1227.41	57.2917
1218.47	0.798726		1217.71	0.804508		1222.17	78.5227		1219.73	300.019		1223.33	48.0323		1210.38	46.7742		1203.98	54.0625		1227.42	58.375
1218.48	0.971071		1217.72	0.897244		1222.18	66.3864		1219.74	308.577		1223.34	44.871		1210.4	48.5484		1203.99	45.6042		1227.43	54.7708
1218.49	1.38968		1217.73	0.953303		1222.19	65.8864		1219.75	291.154		1223.35	39.0645		1210.41	43.5484		1204.01	51.7917		1227.44	49.8125
1218.51	2.02985		1217.75	0.992961		1222.2	59.5227		1219.76	230.827		1223.36	41.0968		1210.42	39.129		1204.02	55.25		1227.45	50.625
1218.52	4.66923		1217.76	1.01652		1222.21	69.0909		1219.77	237		1223.38	41.6774		1210.43	36.7097		1204.03	54.3333		1227.47	48.8958
1218.53	18.7445		1217.77	0.986998		1222.23	70.1591		1219.79	235.923		1223.39	49.2903		1210.44	36.6129		1204.04	69.7708		1227.48	54.5208
1218.54	52.2438		1217.78	0.939884		1222.24	65.75		1219.8	230.481		1223.4	50.9032		1210.46	34.5806		1204.05	67.0625		1227.49	63.0417
1218.56	67.9027		1217.8	0.852814		1222.25	67.3409		1219.81	233.327		1223.41	45.6774		1210.47	40.4839		1204.07	61.6042		1227.5	96.0417
1218.57	53.9209		1217.81	0.950023		1222.26	66.2727		1219.82	254.808		1223.42	43		1210.48	49.7097		1204.08	53.9583		1227.52	209.562
1218.58	36.8136		1217.82	0.907382		1222.28	62.2045		1219.84	271.058		1223.44	32.1936		1210.49	50.0323		1204.09	51.6042		1227.53	382.479
1218.59	24.01		1217.83	0.859076		1222.29	69.6364		1219.85	348.635		1223.45	30.4839		1210.51	55.9355		1204.1	48.375		1227.54	405.979
1218.6	14.4179		1217.84	0.791089		1222.3	78		1219.86	707.615		1223.46	36.9032		1210.52	53.7097		1204.11	50.7708		1227.55	307.188
1218.62	8.64345		1217.86	0.839395		1222.31	77.1136		1219.87	2237.14		1223.47	45.3226		1210.53	53.6129		1204.13	58.3125		1227.56	225.646
1218.63	5.67678		1217.87	0.815242		1222.32	74.3864		1219.88	4218.42		1223.48	46.2581		1210.54	58.5484		1204.14	57.875		1227.58	163.646
1218.64	3.54553		1217.88	0.810471		1222.34	69.9773		1219.89	4182.94		1223.5	49.0968		1210.55	48.2258		1204.15	53.0625		1227.59	108.625
1218.65	2.55495		1217.89	0.748448		1222.35	58.5455		1219.91	3089.06		1223.51	47.5161		1210.57	45.8064		1204.16	48.4792		1227.6	76.7917
1218.66	1.89049		1217.9	0.770514		1222.36	62.3182		1219.92	2108.39		1223.52	47.2903		1210.58	32.9677		1204.17	46.5625		1227.61	62.5
1218.68	1.73957		1217.91	0.714157		1222.37	67.6136		1219.93	1390.63		1223.53	62		1210.59	35.871		1204.19	40.0625		1227.62	55.5417
1218.69	1.75739		1217.93	0.66764		1222.38	72.4091		1219.94	887.712		1223.55	75.9032		1210.6	36.6129		1204.2	47.2083		1227.64	59.6875
1218.7	1.55673		1217.94	0.679269		1222.4	68.2045		1219.95	606.423		1223.56	80.5806		1210.61	30.8065		1204.21	52.0417		1227.65	67.8958
1218.71	1.37802		1217.95	0.6578		1222.41	64.0455		1219.97	429.212		1223.57	65.1613		1210.63	27.7419		1204.22	54.9583		1227.66	64.6667
1218.72	1.17884		1217.96	0.655414		1222.42	66.1364		1219.98	332.019		1223.58	53.2258		1210.64	33.3548		1204.23	48.5208		1227.67	71.75
1218.74	1.24407		1217.98	0.615755		1222.43	58.6591		1219.99	292.096		1223.59	43.2903		1210.65	34.5484		1204.25	45.6667		1227.68	73.0417
1218.75	1.23293		1217.99	0.670025		1222.44	61.5909		1220	274.654		1223.61	36.7097		1210.66	39.2581		1204.26	51.2708		1227.7	73.1875
1218.76	0.918572		1218	0.714455		1222.46	57.6136		1220.02	275.769		1223.62	35.3871		1210.67	41.6774		1204.27	53.25		1227.71	73.25
1218.77	0.952935		1218.01	0.726681		1222.47	53.9545		1220.03	272.058		1223.63	34.6452		1210.69	43.0323		1204.28	61.1458		1227.72	73.0417
1218.78	1.03906		1218.02	0.625596		1222.48	54.9545		1220.04	252.5		1223.64	31.8065		1210.7	44.9677		1204.29	55.7917		1227.73	72.625
1218.8	1.11022		1218.04	0.548365		1222.49	58.8636		1220.05	227.827		1223.65	35.4839		1210.71	43.9032		1204.31	53.125		1227.75	71.8333
1218.81	1.29943		1218.05	0.519739		1222.51	68.7045		1220.06	219.173		1223.67	31.9355		1210.72	38.3226		1204.32	54.2708		1227.76	67.5833
1218.82	1.65186		1218.06	0.528088		1222.52	65.8864		1220.08	232.75		1223.68	32.1936		1210.73	36.1936		1204.33	59.1458		1227.77	60.9583
1218.83	2.27283		1218.07	0.502146		1222.53	56.5682		1220.09	223.577		1223.69	37.4839		1210.75	37.2903		1204.34	54.4167		1227.78	65.6667
1218.85	3.99353		1218.08	0.523019		1222.54	50.4091		1220.1	205.538		1223.7	28.7419		1210.76	45.9677		1204.35	53.6667		1227.79	68.6042
1218.86	10.9328		1218.1	0.505128		1222.55	46.7273		1220.11	204.865		1223.71	33.9677		1210.77	46.3226		1204.37	47.1667		1227.81	56.375
1218.87	42.8804		1218.11	0.534052		1222.57	51.4318		1220.12	204.673		1223.73	39.5161		1210.78	43.6452		1204.38	46.9375		1227.82	52.5625
1218.88	93.4044		1218.12	0.499164		1222.58	54.9318		1220.14	198.904		1223.74	37.0645		1210.79	34.7742		1204.39	48.0208		1227.83	68.8542
1218.89	100		1218.13	0.543594		1222.59	55.1364		1220.15	196.923		1223.75	40.4839		1210.81	34.7742		1204.4	43.8125		1227.84	119.979
1218.9	74.5517		1218.14	0.658694		1222.6	69.0455		1220.16	198.846		1223.76	34.3548		1210.82	38.0645		1204.41	43.7708		1227.86	199.604
1218.92	50.7412		1218.16	0.563573		1222.61	62.5682		1220.17	204.481		1223.78	33.2258		1210.83	36.5806		1204.43	41.5625		1227.87	269.438
1218.93	33.1935		1218.17	0.49171		1222.63	60.6136		1220.18	244.058		1223.79	37.8064		1210.84	37.4194		1204.44	41.2083		1227.88	231.062
1218.94	20.2872		1218.18	0.58862		1222.64	65.0682		1220.2	482.808		1223.8	38.4839		1210.85	37.9355		1204.45	42.1875		1227.89	180.688
1218.95	13.2165		1218.19	0.604722		1222.65	67.75		1220.21	1249.79		1223.81	36.7097		1210.87	55.2258		1204.46	43.2917		1227.9	143.896
1218.96	8.87221		1218.2	0.584744		1222.66	72.5909		1220.22	1936.12		1223.82	32.6129		1210.88	56.0323		1204.47	42.6875		1227.91	104.542
1218.98	6.01702		1218.22	0.79258		1222.67	73.4545		1220.23	1738.73		1223.84	31.4194		1210.89	61.4194		1204.49	45.6458		1227.93	84.5208
1218.99	4.506		1218.23	0.807489		1222.69	76.9773		1220.24	1226.69		1223.85	43.5806		1210.9	57.7097		1204.5	46.6458		1227.94	79.7292
1219	3.51382		1218.24	0.873985		1222.7	74.6364		1220.26	842.5		1223.86	46.1613		1210.91	62.1613		1204.51	49.7292		1227.95	76.4583
1219.01	3.45379		1218.25	0.82061		1222.71	74.5227		1220.27	572		1223.87	55.6129		1210.93	56.4194		1204.52	56.4167		1227.96	73.875
1219.03	3.26618		1218.27	0.72519		1222.72	67.3864		1220.28	390.404		1223.88	60.9032		1210.94	54.129		1204.53	61.9792		1227.98	69.7292
1219.04	2.79305		1218.28	0.712368		1222.73	63.25		1220.29	303.346		1223.9	67.1613		1210.95	44.1613		1204.55	62.3125		1227.99	66.75
1219.05	2.38207		1218.29	0.733837		1222.75	59.2727		1220.31	249.577		1223.91	64.6452		1210.96	48.2258		1204.56	53.2917		1228	63.8125
1219.06	2.10134		1218.3	0.661378		1222.76	60.25		1220.32	219.615		1223.92	64.871		1210.97	39.7742		1204.57	50.5417		1228.01	63.75
1219.07	2.33848		1218.31	0.743379		1222.77	66.0682		1220.33	201.115		1223.93	71.7097		1210.99	43.7742		1204.58	47.1875		1228.02	62.2083
1219.09	1.86419		1218.33	0.629174		1222.78	55.7045		1220.34	185.115		1223.94	69.3871		1211	60.2903		1204.59	49.2083		1228.04	52.4167
1219.1	1.30929		1218.34	0.708491		1222.8	55.3864		1220.35	181.731		1223.96	61.4194		1211.01	65.6129		1204.61	48.5417		1228.05	50.8958
1219.11	1.44844		1218.35	0.751728		1222.81	62.6818		1220.37	169.615		1223.97	59.871		1211.02	67.6452		1204.62	51.5208		1228.06	59.4375
1219.12	1.44664		1218.36	0.774987		1222.82	52.5909		1220.38	162.385		1223.98	61.8387		1211.04	67.6774		1204.63	48.6042		1228.07	59.7708
1219.13	1.411		1218.37	0.791387		1222.83	55.4545		1220.39	155.385		1223.99	49.7419		1211.05	62.9032		1204.64	46.7083		1228.09	54.9792
1219.15	1.52904		1218.39	0.671516		1222.84	69.5909		1220.4	150.115		1224.01	43.871		1211.06	52.6129		1204.65	57.3958		1228.1	59.4375
1219.16	1.81668		1218.4	0.683444		1222.86	77.0227		1220.41	151.365		1224.02	47		1211.07	46.5161		1204.67	64.25		1228.11	55.8333
1219.17	2.45493		1218.41	0.807489		1222.87	80.9545		1220.43	152.096		1224.03	47		1211.08	41.9677		1204.68	62.4167		1228.12	52.9583
1219.18	4.45339		1218.42	0.806595		1222.88	71.7955		1220.44	146.923		1224.04	47.3548		1211.1	42.6129		1204.69	53.5833		1228.13	53.0208
1219.19	14.8491		1218.43	0.812857		1222.89	73.8409		1220.45	139.538		1224.05	49.5806		1211.11	38.3226		1204.7	54.9167		1228.14	55.9583
1219.21	50.4373		1218.45	0.676586		1222.9	92.7727		1220.46	153.173		1224.07	45.8064		1211.12	39.4839		1204.71	57.7083		1228.16	50.0417
1219.22	86.5254		1218.46	0.698949		1222.92	145.796		1220.47	151.212		1224.08	36.9032		1211.13	41.9677		1204.73	55.9167		1228.17	53.875
1219.23	79.7545		1218.47	0.689706		1222.93	180.932		1220.49	145.5		1224.09	32.4194		1211.14	51.3548		1204.74	55.8333		1228.18	103.146
1219.24	56.9081		1218.48	0.647661		1222.94	192.046		1220.5	160.635		1224.1	38.2903		1211.15	57.3226		1204.75	56.0208		1228.19	179.208
1219.26	38.3647		1218.49	0.827766		1222.95	181.932		1220.51	171.769		1224.11	40.5484		1211.17	61.9032		1204.76	52.125		1228.21	193.958
1219.27	24.7989		1218.51	1.01622		1222.96	140.296		1220.52	191.904		1224.13	44.1936		1211.18	57.2903		1204.77	52.2708		1228.22	166.75
1219.28	15.1686		1218.52	1.83653		1222.98	99.2273		1220.54	336.385		1224.14	45.7419		1211.19	59.2581		1204.79	51.8333		1228.23	131.646
1219.29	10.3041		1218.53	6.58664		1222.99	77.0455		1220.55	663.846		1224.15	52.3548		1211.2	59.3226		1204.8	54.4167		1228.24	107.333
1219.3	6.857		1218.54	21.5288		1223	77.5909		1220.56	769.538		1224.16	54.5806		1211.21	58.0968		1204.81	58.4167		1228.25	84.7292
1219.32	4.88526		1218.56	31.4915		1223.01	74.7727		1220.57	624.462		1224.17	61.1936		1211.23	48		1204.82	63		1228.27	65.7917
1219.33	3.73824		1218.57	25.678		1223.03	76.0455		1220.58	450.962		1224.19	64.4839		1211.24	41.129		1204.83	70.9167		1228.28	55.6875
1219.34	3.22884		1218.58	17.1114		1223.04	77.1136		1220.6	328.058		1224.2	57.1613		1211.25	39.3871		1204.85	67.1875		1228.29	53.625
1219.35	3.3681		1218.59	10.9282		1223.05	74.6818		1220.61	244.981		1224.21	69.7419		1211.26	45.6774		1204.86	59.375		1228.3	61.7292
1219.36	3.11695		1218.6	6.496		1223.06	82.0682		1220.62	196.808		1224.22	74.129		1211.28	48.4839		1204.87	62.8125		1228.32	56.8542
1219.38	2.66567		1218.62	3.70497		1223.07	71.5909		1220.63	169.269		1224.23	64.3871		1211.29	44.1613		1204.88	68.5		1228.33	59.6042
1219.39	2.20761		1218.63	2.32914		1223.09	70.5909		1220.64	153.058		1224.25	56.0323		1211.3	41.6129		1204.89	65.9375		1228.34	64.4375
1219.4	2.08575		1218.64	1.42742		1223.1	63.5227		1220.66	154.981		1224.26	52.2903		1211.31	38.9032		1204.91	68.4792		1228.35	60.0833
1219.41	2.27792		1218.65	1.21779		1223.11	57.4091		1220.67	159.019		1224.27	45.9677		1211.32	32.9032		1204.92	74.7083		1228.36	57.6667
1219.42	1.60106		1218.66	1.03471		1223.12	61.2045		1220.68	164.404		1224.28	41.3548		1211.34	30.8065		1204.93	96.6458		1228.38	53.7917
1219.44	1.26528		1218.68	0.995347		1223.13	68.6818		1220.69	163.462		1224.3	46.6129		1211.35	29.9032		1204.94	96.3542		1228.39	49.4792
1219.45	1.42786		1218.69	1.10418		1223.15	79.75		1220.7	142.731		1224.31	44.0968		1211.36	28.4194		1204.95	99.5625		1228.4	53.5208
1219.46	1.42691		1218.7	1.27952		1223.16	76.1364		1220.72	140.288		1224.32	43.5806		1211.37	31.3548		1204.97	100.458		1228.41	53.0208
1219.47	1.44717		1218.71	1.1844		1223.17	65.2727		1220.73	141.923		1224.33	40.2581		1211.38	28.3871		1204.98	84.25		1228.42	38.4375
1219.48	1.61315		1218.72	1.09196		1223.18	62.6136		1220.74	161.596		1224.34	37.6774		1211.4	25.8065		1204.99	73.8542		1228.44	39.75
1219.5	1.86928		1218.74	1.04008		1223.19	62.9545		1220.75	165.827		1224.36	33.7419		1211.41	27.6774		1205	69.1875		1228.45	48.6042
1219.51	2.46342		1218.75	1.09434		1223.21	60.4318		1220.77	163.231		1224.37	31.9355		1211.42	31.9355		1205.01	66.9792		1228.46	50.8333
1219.52	4.41596		1218.76	1.14116		1223.22	68.3864		1220.78	155.462		1224.38	42.3871		1211.43	34.4839		1205.03	73.7917		1228.47	52.0833
1219.53	14.7534		1218.77	1.09106		1223.23	73.5909		1220.79	141.962		1224.39	45.4194		1211.44	35.7097		1205.04	76.0625		1228.48	50.3333
1219.55	40.3818		1218.78	1.05558		1223.24	67.6136		1220.8	146.923		1224.4	37.4194		1211.46	32.2258		1205.05	70.5833		1228.5	46.6875
1219.56	54.1093		1218.8	1.16501		1223.26	63.0227		1220.81	138.635		1224.42	29.6129		1211.47	35.9677		1205.06	70.6458		1228.51	56.7083
1219.57	43.9514		1218.81	1.2166		1223.27	65.1591		1220.83	132.115		1224.43	39.6774		1211.48	44.129		1205.07	60.8542		1228.52	81.4375
1219.58	30.2992		1218.82	1.35258		1223.28	75.1136		1220.84	128.269		1224.44	37.7742		1211.49	40.9032		1205.09	57.0208		1228.53	94.7292
1219.59	20.1174		1218.83	1.45366		1223.29	69.6818		1220.85	129.808		1224.45	31.2258		1211.5	40.0323		1205.1	56.0833		1228.55	99.4375
1219.61	12.621		1218.85	1.98652		1223.3	61.5682		1220.86	147.462		1224.46	43.2581		1211.52	36.129		1205.11	51.3333		1228.56	96.7708
1219.62	8.00126		1218.86	4.26317		1223.32	61.75		1220.87	216.481		1224.48	44.6774		1211.53	33.7097		1205.12	48.4167		1228.57	80.2292
1219.63	5.58652		1218.87	15.3787		1223.33	59.8864		1220.89	298.442		1224.49	47.4839		1211.54	36.2258		1205.13	47.7708		1228.58	61.6458
1219.64	3.90189		1218.88	38.7959		1223.34	68.3864		1220.9	301.75		1224.5	54.7097		1211.55	39.0645		1205.15	40		1228.59	53.9167
1219.65	3.01111		1218.89	45.3667		1223.35	78.2955		1220.91	247.865		1224.51	59.129		1211.56	36		1205.16	49.7083		1228.61	52.6875
1219.67	2.3808		1218.9	34.1155		1223.36	69.5909		1220.92	226.462		1224.53	55.871		1211.58	39.2581		1205.17	59.0208		1228.62	52.6458
1219.68	2.25099		1218.92	22.5927		1223.38	57.2955		1220.93	210.173		1224.54	54.6452		1211.59	39.6452		1205.18	57.6667		1228.63	54.5208
1219.69	2.27251		1218.93	14.4647		1223.39	60.5227		1220.95	174.827		1224.55	47.4839		1211.6	34.3548		1205.19	51.2083		1228.64	52.7708
1219.7	2.01532		1218.94	8.48907		1223.4	58.4091		1220.96	159.154		1224.56	37.5806		1211.61	30.6129		1205.21	48.0833		1228.65	50.4375
1219.71	1.88657		1218.95	5.19262		1223.41	51.3636		1220.97	146.692		1224.57	32.9677		1211.62	35.2581		1205.22	49.1042		1228.67	60.4167
1219.73	1.73522		1218.96	3.38054		1223.42	56.5455		1220.98	143.019		1224.59	29.5806		1211.64	27.4516		1205.23	52.1458		1228.68	57.4167
1219.74	1.69195		1218.98	2.4001		1223.44	55.3182		1220.99	135.404		1224.6	29.3226		1211.65	27.8065		1205.24	49.5		1228.69	68.1667
1219.75	1.66544		1218.99	2.01693		1223.45	54.3864		1221.01	136.846		1224.61	22.4516		1211.66	35.1613		1205.25	48.1875		1228.7	70.1042
1219.76	1.27779		1219	1.68535		1223.46	51.3182		1221.02	141.788		1224.62	33.2258		1211.67	32		1205.27	45.1875		1228.71	70.1667
1219.77	1.29317		1219.01	1.62631		1223.47	53.5682		1221.03	152.615		1224.63	37.6774		1211.68	29.871		1205.28	45.8125		1228.73	65.4375
1219.79	1.31247		1219.03	1.64122		1223.48	60.5909		1221.04	141.404		1224.65	38.5484		1211.7	40.3548		1205.29	54.5		1228.74	71.1875
1219.8	1.19549		1219.04	1.4796		1223.5	51.9091		1221.06	139.442		1224.66	39.9355		1211.71	50.9355		1205.3	54.7917		1228.75	71.2708
1219.81	1.22614		1219.05	1.3487		1223.51	55.7727		1221.07	130.596		1224.67	48.3871		1211.72	52.3548		1205.31	49.1875		1228.76	73.75
1219.82	1.27599		1219.06	1.19722		1223.52	55.5682		1221.08	116.096		1224.68	51.0968		1211.73	51.0645		1205.33	46.0625		1228.78	66.5
1219.84	1.45682		1219.07	1.21422		1223.53	61.5909		1221.09	121.538		1224.69	49.129		1211.74	53.9355		1205.34	43.8958		1228.79	75.3333
1219.85	1.76842		1219.09	1.05081		1223.55	83.3864		1221.1	119.135		1224.71	39.2903		1211.76	45.4839		1205.35	48.3958		1228.8	74.2083
1219.86	3.42357		1219.1	0.943462		1223.56	85.2045		1221.12	119.25		1224.72	43.6129		1211.77	43.9355		1205.36	44.625		1228.81	72.0625
1219.87	10.9604		1219.11	0.936604		1223.57	75.9545		1221.13	117.365		1224.73	44.1613		1211.78	42.2903		1205.37	39.5		1228.82	70.8333
1219.88	23.2777		1219.12	0.911557		1223.58	61.4091		1221.14	114.865		1224.74	38.1613		1211.79	44.1613		1205.39	48.5417		1228.84	67.4167
1219.89	25.0379		1219.13	0.86325		1223.59	58.1818		1221.15	114.096		1224.76	29.4194		1211.81	37.2903		1205.4	46.7917		1228.85	78.5417
1219.91	18.5652		1219.15	1.04753		1223.61	58.7955		1221.16	114.981		1224.77	42.6452		1211.82	34.6452		1205.41	44.3333		1228.86	101.625
1219.92	12.7079		1219.16	1.24135		1223.62	56.9545		1221.18	111.038		1224.78	45.5161		1211.83	35.8064		1205.42	46.7083		1228.87	109.646
1219.93	8.46135		1219.17	1.40505		1223.63	66.8409		1221.19	112.231		1224.79	42.5484		1211.84	38.7097		1205.43	47.875		1228.88	109.438
1219.94	5.34609		1219.18	2.01902		1223.64	76.2273		1221.2	131.346		1224.8	43.2258		1211.85	47.3871		1205.45	46.1458		1228.9	107.333
1219.95	3.63081		1219.19	5.47679		1223.65	78.3182		1221.21	168.077		1224.82	53.871		1211.87	56.6774		1205.46	50.7708		1228.91	99.7917
1219.97	2.61901		1219.21	19.5774		1223.67	77.0682		1221.22	182.019		1224.83	40.7742		1211.88	59.1613		1205.47	43.875		1228.92	98.0208
1219.98	2.04873		1219.22	36.2285		1223.68	78.6136		1221.24	166.904		1224.84	41.7742		1211.89	60.129		1205.48	36.875		1228.93	96.3333
1219.99	1.8084		1219.23	35.3569		1223.69	73.4773		1221.25	146.462		1224.85	44.5484		1211.9	59.2903		1205.49	41.4792		1228.94	80.875
1220	1.55026		1219.24	25.1613		1223.7	79.5		1221.26	124		1224.86	42.8387		1211.91	48.7742		1205.51	52.7917		1228.96	78.6667
1220.02	1.51494		1219.26	16.4286		1223.71	81.4545		1221.27	122		1224.88	52.871		1211.92	48.1936		1205.52	53.8333		1228.97	77.1042
1220.03	1.50762		1219.27	10.3894		1223.73	71.8409		1221.28	122		1224.89	66.3548		1211.94	56.3871		1205.53	48.6875		1228.98	73.8958
1220.04	1.45364		1219.28	6.0177		1223.74	70.1136		1221.3	118.154		1224.9	115.71		1211.95	57.4839		1205.54	48.5		1228.99	71.4167
1220.05	1.30134		1219.29	3.7491		1223.75	66.4318		1221.31	108.635		1224.91	209.516		1211.96	44.9032		1205.55	47.5833		1229.01	81.6875
1220.06	1.14543		1219.3	2.40428		1223.76	72.2045		1221.32	93.9615		1224.92	271.226		1211.97	44.7097		1205.57	49.3125		1229.02	84.3333
1220.08	1.2237		1219.32	1.6612		1223.78	66.8409		1221.33	96.2885		1224.94	227.968		1211.98	38.1936		1205.58	49.3333		1229.03	86.3125
1220.09	1.10884		1219.33	1.27385		1223.79	62.7727		1221.35	108.096		1224.95	171.903		1212	38.5484		1205.59	51.5833		1229.04	83.7083
1220.1	1.02675		1219.34	1.11343		1223.8	55.5682		1221.36	98.3077		1224.96	124.774		1212.01	41.2258		1205.6	47.1042		1229.05	77.0625
1220.11	0.990268		1219.35	1.21869		1223.81	57.0909		1221.37	98.8269		1224.97	97.9355		1212.02	40.5806		1205.61	45.8958		1229.07	64.9167
1220.12	0.93533		1219.36	1.17575		1223.82	59.5		1221.38	94.0385		1224.98	78.3548		1212.03	39.7097		1205.63	45.375		1229.08	68.5833
1220.14	0.929496		1219.38	1.10627		1223.84	60.4091		1221.39	97.7115		1225	80.9355		1212.05	50.7097		1205.64	54.1875		1229.09	65
1220.15	0.924194		1219.39	0.944357		1223.85	70.25		1221.4	96.2692					1212.06	49.1936		1205.65	47.1458		1229.1	57.2708
1220.16	0.961844		1219.4	0.906189		1223.86	79.0455		1221.42	85.3269					1212.07	60.0323		1205.66	57.7292		1229.12	53.7292
1220.17	1.11213		1219.41	1.05976		1223.87	105.932		1221.43	75.0385					1212.08	53.7742		1205.67	71.0833		1229.13	54.5833
1220.18	1.35479		1219.42	1.09434		1223.88	128.546		1221.44	75.4423					1212.09	48.3548		1205.69	67.0417		1229.14	61.5
1220.2	2.55049		1219.44	0.912749		1223.9	136.5		1221.45	81.4039					1212.11	44.0968		1205.7	66.7917		1229.15	66.6875
1220.21	6.69526		1219.45	0.86325		1223.91	115.841		1221.47	82.9615					1212.12	46.1936		1205.71	63.3542		1229.16	65.9167
1220.22	10.9495		1219.46	0.843868		1223.92	107.068		1221.48	76.5769					1212.13	43.9355		1205.72	69.2083		1229.18	70.0625
1220.23	10.0957		1219.47	0.820311		1223.93	102.886		1221.49	82.1154					1212.14	41.2258		1205.73	76.2917		1229.19	94.4167
1220.24	7.26702		1219.48	1.05677		1223.94	96.6364		1221.5	89.9615					1212.15	41.4516		1205.75	68.875		1229.2	120.125
1220.26	4.91263		1219.5	1.18857		1223.96	91.5455		1221.51	107.25					1212.17	44.0968		1205.76	72.7083		1229.21	109.542
1220.27	3.30287		1219.51	1.37852		1223.97	70.7955		1221.53	112.154					1212.18	44.0968		1205.77	71.25		1229.22	94.3125
1220.28	2.22023		1219.52	2.06136		1223.98	65.6591		1221.54	110.346					1212.19	45.4194		1205.78	64.9583		1229.24	87
1220.29	1.68919		1219.53	5.36348		1223.99	72.0455		1221.55	108.135					1212.2	51.7742		1205.79	57.0208		1229.25	83.3333
1220.31	1.35034		1219.55	15.4046		1224.01	83.3636		1221.56	107.365					1212.21	51.7742		1205.81	59.9583		1229.26	76.7292
1220.32	1.16823		1219.56	22.6714		1224.02	78.4773		1221.57	92.6539					1212.23	57.8064		1205.82	59.1667		1229.27	65.875
1220.33	1.14724		1219.57	19.1821		1224.03	71.5		1221.59	84.4231					1212.24	46.5806		1205.83	61.4167		1229.29	71.3958
1220.34	1.06949		1219.58	13.3874		1224.04	66.2955		1221.6	85.8077					1212.25	31.7419		1205.84	68.9792		1229.3	64.4583
1220.35	1.02315		1219.59	8.6164		1224.05	62.8182		1221.61	84.6539					1212.26	36.6774		1205.85	71.6042		1229.31	57.7917
1220.37	1.01106		1219.61	5.31726		1224.07	64.6591		1221.62	93.2885					1212.27	47.0968		1205.87	74.3125		1229.32	55.1667
1220.38	0.966086		1219.62	3.15303		1224.08	55.4318		1221.63	89.9231					1212.29	42.3548		1205.88	74.6667		1229.33	61.3958
1220.39	0.875301		1219.63	2.21582		1224.09	58.2955		1221.65	84.0961					1212.3	35.3226		1205.89	62.5417		1229.35	64.9375
1220.4	0.867452		1219.64	1.65523		1224.1	59.0227		1221.66	91.7115					1212.31	35		1205.9	58.8542		1229.36	67.8542
1220.41	0.86777		1219.65	1.36659		1224.11	55.25		1221.67	98.3077					1212.32	39.871		1205.91	53.2917		1229.37	67.9375
1220.43	0.90383		1219.67	1.1349		1224.13	55.6136		1221.68	101.596					1212.34	40.9032		1205.93	56.3542		1229.38	68.1458
1220.44	0.84221		1219.68	1.14981		1224.14	53.5455		1221.69	100.712					1212.35	38.8064		1205.94	58.4583		1229.39	59.3333
1220.45	0.809756		1219.69	1.07884		1224.15	52.2045		1221.71	99.3077					1212.36	39.9355		1205.95	68.3333		1229.41	50.7708
1220.46	0.809544		1219.7	1.08391		1224.16	55.1364		1221.72	91.4808					1212.37	41.9032		1205.96	70.6875		1229.42	43.75
1220.47	0.815484		1219.71	1.15607		1224.17	56.6364		1221.73	104.135					1212.38	38.8387		1205.97	61.8958		1229.43	43.0417
1220.49	0.775818		1219.73	1.28995		1224.19	63.7955		1221.74	106.865					1212.39	37.1936		1205.99	60.3542		1229.44	43.375
1220.5	0.832135		1219.74	1.25626		1224.2	92.5682		1221.76	94.75					1212.41	37.6129		1206	60.3542		1229.45	45.6458
1220.51	0.851968		1219.75	1.26193		1224.21	142.977		1221.77	98.7308					1212.42	53.2258		1206.01	59.3125		1229.47	49.5833
1220.52	0.978071		1219.76	1.24463		1224.22	161.091		1221.78	98.0769					1212.43	48.9677		1206.02	56.6458		1229.48	49.3125
1220.54	1.77213		1219.77	1.20527		1224.23	131.796		1221.79	95.7308					1212.44	43.1613		1206.03	59.0417		1229.49	47.125
1220.55	3.48794		1219.79	1.22137		1224.25	97.1364		1221.8	93.75					1212.45	37.5806		1206.05	52.6458		1229.5	50
1220.56	4.29622		1219.8	1.22018		1224.26	82.4773		1221.82	90.75					1212.47	30.3548		1206.06	52.125		1229.52	60.9583
1220.57	3.53472		1219.81	1.27266		1224.27	64.2727		1221.83	84.6923					1212.48	32.9677		1206.07	61.875		1229.53	79.5417
1220.58	2.62739		1219.82	1.32484		1224.28	57.9318		1221.84	81.4231					1212.49	38.4516		1206.08	55		1229.54	81.8125
1220.6	1.86461		1219.84	1.43249		1224.3	58.7727		1221.85	83.2885					1212.5	35.0645		1206.09	51.3542		1229.55	69.875
1220.61	1.3444		1219.85	1.54133		1224.31	64.2045		1221.86	85.9423					1212.52	33.2903		1206.11	51.375		1229.56	56.7708
1220.62	1.01339		1219.86	2.02886		1224.32	70.7273		1221.88	87.5961					1212.53	32.3548		1206.12	53.7292		1229.58	45.6875
1220.63	0.899906		1219.87	4.91889		1224.33	67.9318		1221.89	88.8077					1212.54	27.6774		1206.13	50.9792		1229.59	50.0833
1220.64	0.788439		1219.88	10.4297		1224.34	58.1364		1221.9	82.3077					1212.55	22.2258		1206.14	59.7708		1229.6	47.5
1220.66	0.783984		1219.89	11.9981		1224.36	62.5455		1221.91	91.4615					1212.56	27.7097		1206.15	62.1875		1229.61	47.7083
1220.67	0.781226		1219.91	8.96767		1224.37	65.8182		1221.92	96.8654					1212.58	32.871		1206.17	61.6875		1229.62	51.6875
1220.68	0.810605		1219.92	6.32424		1224.38	58.0682		1221.94	102.365					1212.59	32.4194		1206.18	59.25		1229.64	56.0625
1220.69	0.812726		1219.93	4.34488		1224.39	52.9091		1221.95	95.4808					1212.6	26		1206.19	55.9792		1229.65	47.6458
1220.7	0.80159		1219.94	2.74839		1224.4	55.7045		1221.96	86.8077					1212.61	34.2903		1206.2	52.2292		1229.66	51.9375
1220.72	0.760015		1219.95	1.86575		1224.42	53.2273		1221.97	85.4039					1212.62	41.8064		1206.21	57.4375		1229.67	67.8333
1220.73	0.704334		1219.97	1.44173		1224.43	54.3409		1221.98	92.5961					1212.64	37.9677		1206.23	59.875		1229.68	70.2917
1220.74	0.728303		1219.98	1.22346		1224.44	45.1818		1222	93.6539					1212.65	39.0645		1206.24	55.5417		1229.7	67.7708
1220.75	0.736576		1219.99	1.22972		1224.45	48.25		1222.01	97.6346					1212.66	42.7419		1206.25	61.2917		1229.71	79.9167
1220.77	0.74103		1220	1.17635		1224.46	45.1818		1222.02	103.288					1212.67	42.3226		1206.26	56.9792		1229.72	73.9792
1220.78	0.698925		1220.02	1.19692		1224.48	45.0682		1222.03	103.365					1212.68	44.6774		1206.27	55.75		1229.73	66.5417
1220.79	0.674638		1220.03	1.09733		1224.49	45.1136		1222.05	92.25					1212.7	45.5484		1206.29	53.2708		1229.74	62.5417
1220.8	0.637305		1220.04	1.14832		1224.5	51.9091		1222.06	91.1346					1212.71	40.7097		1206.3	50.2083		1229.76	63.875
1220.81	0.647169		1220.05	1.00429		1224.51	56.4318		1222.07	86.8461					1212.72	42.6129		1206.31	51.375		1229.77	55.9375
1220.83	0.643775		1220.06	0.913644		1224.53	78.7955		1222.08	83.4231					1212.73	41.8064		1206.32	51.4583		1229.78	54.9375
1220.84	0.630836		1220.08	0.934219		1224.54	97.8182		1222.09	75.4039					1212.74	45.9677		1206.33	54.9375		1229.79	68.75
1220.85	0.650881		1220.09	0.913942		1224.55	115.023		1222.11	80.6346					1212.76	47.871		1206.35	53.1458		1229.81	62.3333
1220.86	0.709531		1220.1	0.778864		1224.56	119.273		1222.12	80.9039					1212.77	57.7742		1206.36	53.5		1229.82	62.3958
1220.87	1.10046		1220.11	0.794369		1224.57	98.8636		1222.13	68.9808					1212.78	64.4516		1206.37	55.2292		1229.83	56.8333
1220.89	1.61835		1220.12	0.811366		1224.59	76.1364		1222.14	71					1212.79	50.4839		1206.38	55.8958		1229.84	66.6458
1220.9	1.56723		1220.14	0.682549		1224.6	65.4091		1222.15	69.3654					1212.8	58.9677		1206.39	53.1667		1229.86	82.1667
1220.91	1.31141		1220.15	0.726979		1224.61	58.4545		1222.17	73.5961					1212.82	57.6129		1206.41	54.3958		1229.87	91.3125
1220.92	1.19984		1220.16	0.754114		1224.62	55.9773		1222.18	65.1539					1212.83	58.7097		1206.42	44.6875		1229.88	95.0833
1220.93	1.04563		1220.17	0.886807		1224.63	59.6591		1222.19	71.0192					1212.84	52.3548		1206.43	49.7708		1229.89	107.458
1220.95	0.874664		1220.18	1.06393		1224.65	59.3864		1222.2	73					1212.85	54.5806		1206.44	48.4792		1229.9	122.625
1220.96	0.793636		1220.2	1.34989		1224.66	68.1591		1222.21	79.1731					1212.86	57		1206.45	38.9583		1229.91	112.417
1220.97	0.717804		1220.21	2.78715		1224.67	61.4318		1222.23	81.0961					1212.88	62.2903		1206.47	35.6875		1229.93	95.7708
1220.98	0.642502		1220.22	5.1628		1224.68	57.2273		1222.24	78.8654					1212.89	57.2581		1206.48	40.4583		1229.94	89.5833
1220.99	0.575261		1220.23	5.25077		1224.69	52.5909		1222.25	67.5192					1212.9	51.0645		1206.49	41.3958		1229.95	75.2083
1221.01	0.571549		1220.24	4.1594		1224.71	57.5909		1222.26	71.0192					1212.91	49.8064		1206.5	48.7083		1229.96	72.1042
1221.02	0.647699		1220.26	3.07192		1224.72	59.1591		1222.28	66.7308					1212.92	52.5806		1206.52	48.1042		1229.98	65.25
1221.03	0.670608		1220.27	2.2042		1224.73	56.8864		1222.29	66.3846					1212.94	65.9677		1206.53	45.3958		1229.99	62
1221.04	0.656184		1220.28	1.58337		1224.74	51.8409		1222.3	61.3269					1212.95	60.5161		1206.54	46.2083		1230	59.6042
1221.06	0.59923		1220.29	1.22972		1224.76	51.0455		1222.31	68.7885					1212.96	53.4194		1206.55	44.2083		1230.01	62.3125
1221.07	0.626275		1220.31	1.00638		1224.77	52.8864		1222.32	75.4231					1212.97	54.4516		1206.56	47.0625		1230.02	59.8333
1221.08	0.562004		1220.32	0.924975		1224.78	48.5909		1222.34	83.6731					1212.98	54.8387		1206.58	47.4167		1230.04	59.3125
1221.09	0.521065		1220.33	0.863548		1224.79	51.9545		1222.35	86.3269					1213	58.5806		1206.59	45.1458		1230.05	63.6875
1221.1	0.480551		1220.34	0.834624		1224.8	46.6591		1222.36	80					1213.01	59.5484		1206.6	42.7917		1230.06	53.3333
1221.12	0.451173		1220.35	0.834028		1224.82	47.4318		1222.37	74.9423					1213.02	63		1206.61	42.25		1230.07	62.6458
1221.13	0.459763		1220.37	0.895454		1224.83	55.25		1222.38	75.3846					1213.03	61.2258		1206.62	44.9167		1230.09	60.875
1221.14	0.52552		1220.38	0.921099		1224.84	61.4091		1222.4	70.5					1213.05	56.8387		1206.63	52.8958		1230.1	56.625
1221.15	0.506854		1220.39	0.930342		1224.85	67.1818		1222.41	61.1346					1213.06	61.2258		1206.65	56.2708		1230.11	58.875
1221.16	0.539837		1220.4	0.896647		1224.86	84.5909		1222.42	58.1154					1213.07	54.0968		1206.66	63.5208		1230.12	66.1458
1221.18	0.552353		1220.41	0.971492		1224.88	106.727		1222.43	59.5192					1213.08	44.6452		1206.67	57.6042		1230.13	65.1667
1221.19	0.551398		1220.43	0.989682		1224.89	122.023		1222.44	59.0962					1213.09	46.3548		1206.68	63.4583		1230.15	64.8125
1221.2	0.593185		1220.44	0.889491		1224.9	164.136		1222.46	53.0385					1213.11	46.9677		1206.69	65.375		1230.16	70.9792
1221.21	0.750258		1220.45	0.834326		1224.91	237.114		1222.47	55.8269					1213.12	47.5161		1206.71	71.5625		1230.17	74.9583
1221.22	0.84168		1220.46	0.833432		1224.92	278.977		1222.48	57.3269					1213.13	44.2258		1206.72	75.25		1230.18	69.875
1221.24	0.779742		1220.47	0.94883		1224.94	249.864		1222.49	56.7115					1213.14	50.4516		1206.73	72.9167		1230.19	63.7917
1221.25	0.633699		1220.49	0.912451		1224.95	188.432		1222.51	59.3269					1213.15	46.2581		1206.74	70.2917		1230.21	76.4167
1221.26	0.591806		1220.5	0.926466		1224.96	140.409		1222.52	63.8462					1213.16	41.0968		1206.76	61.4792		1230.22	68.4792
1221.27	0.520323		1220.51	0.977158		1224.97	113.659		1222.53	63.7885					1213.18	47.0645		1206.77	75.8958		1230.23	57.7083
1221.28	0.4639		1220.52	0.941077		1224.98	95.0909		1222.54	64.7115					1213.19	47.4839		1206.78	70.8125		1230.24	52.5208
1221.3	0.434522		1220.54	1.07735		1225	90.3182		1222.55	66.4039					1213.2	44.0323		1206.79	71.5417		1230.26	54.9583
1221.31	0.462627		1220.55	1.77421		1225.01	86.1136		1222.57	56.8077					1213.21	49.7742		1206.8	65.9583		1230.27	52.4167
1221.32	0.453188		1220.56	2.28143		1225.02	87.2273		1222.58	51.5					1213.23	47.0323		1206.82	55.7083		1230.28	51.7292
1221.33	0.430703		1220.57	1.98294		1225.03	84.9091		1222.59	51.4038					1213.24	46.3226		1206.83	62.3125		1230.29	50.875
1221.35	0.437703		1220.58	1.41221		1225.05	83.7045		1222.6	54.5192					1213.25	49.1936		1206.84	73.4583		1230.3	56.9792
1221.36	0.415855		1220.6	1.0693		1225.06	81.9773		1222.61	58.9038					1213.26	41.7419		1206.85	76.3542		1230.32	62.2292
1221.37	0.42434		1220.61	0.877861		1225.07	71.5682		1222.63	61.1154					1213.27	37.3871		1206.86	78.0833		1230.33	64.625
1221.38	0.40631		1220.62	0.807191		1225.08	70.4318		1222.64	70.7308					1213.29	35.3548		1206.88	90.625		1230.34	58.6667
1221.39	0.361871		1220.63	0.793773		1225.09	58		1222.65	76.7692					1213.3	39.871		1206.89	82.2083		1230.35	52.9167
1221.4	0.362614		1220.64	0.758885		1225.11	52.5227		1222.66	84.6923					1213.31	36.3871		1206.9	77.4792		1230.36	55.6667
1221.42	0.377886		1220.66	0.840886		1225.12	55.0455		1222.67	84.6539					1213.32	34.6774		1206.91	81.9167		1230.38	57.5417
1221.43	0.397189		1220.67	0.90112		1225.13	53.2273		1222.69	85.4231					1213.33	39.7097		1206.92	102.562		1230.39	64.6042
1221.44	0.452445		1220.68	1.06184		1225.14	52.5682		1222.7	75.4615					1213.35	39.8387		1206.93	99.2708		1230.4	68.4375
1221.45	0.467612		1220.69	0.954495		1225.15	61.0682		1222.71	76.1539					1213.36	39.1613		1206.95	101.646		1230.41	65.3542
1221.47	0.439718		1220.7	0.976561		1225.17	59.9318		1222.72	86.7308					1213.37	40.7419		1206.96	88.625		1230.42	62.6875
1221.48	0.459445		1220.72	1.06721		1225.18	67.6364		1222.73	89.1731					1213.38	37.9032		1206.97	79.8542		1230.44	59.625
1221.49	0.453824		1220.73	0.950023		1225.19	65.3636		1222.75	92.9231					1213.39	36.2581		1206.98	76.8958		1230.45	53.8958
1221.5	0.496247		1220.74	0.973579		1225.2	70		1222.76	87.8077					1213.41	43.6774		1206.99	76.9792		1230.46	49.1667
1221.51	0.494869		1220.75	1.04902		1225.21	86.0682		1222.77	82.8846					1213.42	51.0323		1207.01	78.8542		1230.47	50.5625
1221.53	0.529338		1220.77	0.893665		1225.23	104.5		1222.78	77.8077					1213.43	53.4194		1207.02	83.3125		1230.48	50.0833
1221.54	0.538247		1220.78	0.887403		1225.24	89.1136		1222.8	70.4039					1213.44	49.0645		1207.03	84.625		1230.5	43.8542
1221.55	0.532732		1220.79	0.910662		1225.25	74.4318		1222.81	67.8077					1213.45	42.9032		1207.04	91.875		1230.51	42.625
1221.56	0.481611		1220.8	0.931833		1225.26	72.1818		1222.82	71.7308					1213.47	40.2903		1207.06	85.8542		1230.52	50.0625
1221.57	0.382553		1220.81	0.966125		1225.28	61.25		1222.83	76.8846					1213.48	35.7097		1207.07	79.4792		1230.53	55.9792
1221.59	0.353599		1220.83	0.947339		1225.29	52.0227		1222.84	81.6346					1213.49	29.7419		1207.08	60.75		1230.55	55.8125
1221.6	0.391038		1220.84	0.934517		1225.3	51.8409		1222.86	80.1346					1213.5	40.9032		1207.09	60.0417		1230.56	50
1221.61	0.359114		1220.85	0.980736		1225.31	53.1136		1222.87	81.6731					1213.52	39.7419		1207.1	60.75		1230.57	44.6458
1221.62	0.306509		1220.86	1.05826		1225.32	55.5		1222.88	80.6154					1213.53	40.4839		1207.12	54.7917		1230.58	38.5
1221.63	0.336417		1220.87	1.02427		1225.34	68.9091		1222.89	84.3269					1213.54	58.7097		1207.13	49.7708		1230.59	38.1667
1221.65	0.330584		1220.89	1.02815		1225.35	72.1818		1222.9	90.1539					1213.55	52.5806		1207.14	53.7083		1230.61	42.3958
1221.66	0.358584		1220.9	1.03322		1225.36	69.75		1222.92	121.558					1213.56	48		1207.15	60.5833		1230.62	47.9792
1221.67	0.348402		1220.91	1.08987		1225.37	69.7955		1222.93	136.942					1213.58	46.4839		1207.16	52.0833		1230.63	53.9167
1221.68	0.371735		1220.92	1.07288		1225.38	71.4318		1222.94	144.442					1213.59	48.0323		1207.17	51.9792		1230.64	60.0417
1221.69	0.394644		1220.93	1.14325		1225.4	62.9773		1222.95	131.808					1213.6	44		1207.19	51.7292		1230.65	58.4375
1221.71	0.41437		1220.95	1.03858		1225.41	55.4318		1222.96	105.442					1213.61	42.4516		1207.2	49.6042		1230.67	59.875
1221.72	0.403128		1220.96	0.885316		1225.42	56.0455		1222.98	93.4808					1213.62	39.5484		1207.21	47.8125		1230.68	61.3542
1221.73	0.39528		1220.97	0.818522		1225.43	52.6818		1222.99	83.3077					1213.63	37.6774		1207.22	58.7292		1230.69	58.875
1221.74	0.398992		1220.98	0.902909		1225.44	51.5909		1223	92.5385					1213.65	33.3871		1207.23	58.9792		1230.7	62.2292
1221.76	0.398037		1220.99	0.888596		1225.46	48.3636		1223.01	93.0192					1213.66	34.5806		1207.25	51.1667		1230.72	63.9792
1221.77	0.394113		1221.01	0.910662		1225.47	51.5		1223.03	98.5577					1213.67	46.6452		1207.26	55.75		1230.73	60.0208
1221.78	0.390613		1221.02	0.848639		1225.48	48.2273		1223.04	92.6923					1213.68	51.2581		1207.27	50.1667		1230.74	61.4375
[truncated: 2,809 more rows]

## Sheet: Supp Fig 5
Highlighted data points excluded from plotting and fit
[truncated: 81 more rows]

## Sheet: Supp Fig 6
Supp Fig 6 b			Supp Fig 6 d
[truncated: 140,002 more rows]

[truncated: 4 more sheets: Supp Fig 7, Supp Fig 8, Supp Fig 9, Supp Fig 10]
